# Supplementary material for: Construction and analysis of the protein-protein interaction network related to essential hypertension
Source: BMC Syst Biol. 2013 Apr 12;7:32. doi: 10.1186/1752-0509-7-32 (PMC3641020; doi:10.1186/1752-0509-7-32)
Supplement: Additional file 1 — Detail information for frequency of nodes with the largest BC value and accuracy of backbone in the 287 test networks. [file 1752-0509-7-32-S1.xls]

## Sheet: Sheet1
Detail information for frequency of nodes with the largest BC value and accuracy of backbone in the 287 test networks
Number of omitted genes	List of genes omitted from 69 genes	List of 27 large BC nodes ordered by their BC value in 287 test networks	List of 27 large BC nodes in the test networks do not belong to the backbone	Number of 27 large BC nodes in the test networks belong to the backbone	Accuracy of backbone
1	ACE2	NOS3,CAT,CALM1,CYP2E1,KNG1,REN,TNF,POMC,SELE,NPY,PTH,IFNG,HIF1A,SIRT1,COMT,TGFB1,AKT1,CACNA2D1,IL6,TRPV5,SRC,ATP1B1,NPPA,GRK4,KDR,INS,PTGER3,	IL6,NPPA,KDR,	24	0.888889
1	ADD1	NOS3,CAT,KNG1,CALM1,CYP2E1,POMC,HIF1A,SELE,REN,NPY,TNF,IFNG,PTH,TGFB1,SIRT1,COMT,CACNA2D1,AKT1,TRPV5,SRC,GRK4,NPPA,ATP1B1,IL6,AGT,PTGER3,INS,	NPPA,IL6,AGT,	24	0.888889
1	ADIPOQ	NOS3,CAT,CALM1,KNG1,CYP2E1,REN,HIF1A,POMC,SELE,NPY,TNF,SRC,IFNG,PTH,TGFB1,COMT,CACNA2D1,AKT1,TRPV5,GRK4,ATP1B1,IL6,NPPA,INS,PTGER3,KDR,AGT,	IL6,NPPA,KDR,	24	0.888889
1	ADRA2B	NOS3,CAT,CALM1,CYP2E1,KNG1,POMC,REN,HIF1A,SELE,TNF,IFNG,PTH,TGFB1,COMT,SIRT1,CACNA2D1,NPY,AKT1,TRPV5,SRC,GRK4,ATP1B1,NPPA,IL6,AGT,INS,ACE2,	NPPA,IL6,AGT,ACE2,	23	0.851852
1	ADRB1	NOS3,CALM1,CAT,KNG1,CYP2E1,REN,HIF1A,SELE,TNF,NPY,IFNG,TGFB1,CACNA2D1,COMT,SIRT1,POMC,PTH,GRK4,AKT1,SRC,TRPV5,ATP1B1,PTGER3,IL6,NPPA,AGT,INS,	IL6,NPPA,AGT,	24	0.888889
1	ADRB2	NOS3,CAT,KNG1,CALM1,CYP2E1,REN,HIF1A,POMC,SELE,NPY,TNF,IFNG,PTH,TGFB1,CACNA2D1,SIRT1,COMT,AKT1,TRPV5,SRC,ATP1B1,NPPA,IL6,PTGER3,AGT,INS,KDR,	NPPA,IL6,AGT,KDR,	23	0.851852
1	AGT	NOS3,CALM1,CAT,CYP2E1,KNG1,REN,HIF1A,TNF,IFNG,SELE,POMC,NPY,PTH,TGFB1,SIRT1,COMT,CACNA2D1,AKT1,GRK4,TRPV5,SRC,NPPA,ATP1B1,ACE2,KDR,INS,PTGER3,	NPPA,ACE2,KDR,	24	0.888889
1	AGTR1	NOS3,CALM1,CAT,REN,CYP2E1,HIF1A,KNG1,IFNG,TNF,SELE,POMC,NPY,PTH,TGFB1,COMT,CACNA2D1,SIRT1,AKT1,NPPA,GRK4,ACE2,TRPV5,SRC,ATP1B1,KDR,INS,SP1,	NPPA,ACE2,KDR,	24	0.888889
1	ALDH2	NOS3,KNG1,CALM1,NPY,HIF1A,REN,POMC,SELE,PTH,TNF,TGFB1,IFNG,SIRT1,CACNA2D1,PTGER3,TRPV5,SRC,IL6,AKT1,ATP1B1,GRK4,NPPA,ACE2,INS,SP1,KDR,AGT,	IL6,NPPA,ACE2,KDR,AGT,	22	0.814815
1	ATP1A1	NOS3,CALM1,CAT,KNG1,CYP2E1,REN,POMC,HIF1A,NPY,TNF,PTH,IFNG,TGFB1,SELE,SIRT1,COMT,CACNA2D1,TRPV5,SRC,GRK4,AKT1,NPPA,IL6,PTGER3,AGT,INS,ACE2,	NPPA,IL6,AGT,ACE2,	23	0.851852
1	ATP1B1	NOS3,CALM1,CAT,KNG1,CYP2E1,REN,POMC,HIF1A,NPY,PTH,TGFB1,COMT,SIRT1,CACNA2D1,TNF,TRPV5,SRC,GRK4,IFNG,NPPA,AKT1,PTGER3,IL6,INS,AGT,KDR,SP1,	NPPA,IL6,AGT,KDR,	23	0.851852
1	BDKRB2	NOS3,CAT,CALM1,CYP2E1,KNG1,POMC,REN,HIF1A,PTH,SELE,IFNG,NPY,TNF,TGFB1,COMT,SIRT1,CACNA2D1,TRPV5,AKT1,SCT,SRC,GRK4,ATP1B1,NPPA,INS,IL6,SP1,	SCT,NPPA,IL6,	24	0.888889
1	CACNA1C	NOS3,CAT,KNG1,POMC,CYP2E1,PTH,TRPV5,REN,HIF1A,NPY,SELE,TNF,IFNG,TGFB1,COMT,KDR,SIRT1,KL,AKT1,CALM1,SRC,NPPA,GRK4,ATP1B1,IL6,SCT,INS,	KDR,KL,NPPA,IL6,SCT,	23	0.851852
1	CACNA1D	NOS3,CAT,KNG1,CALM1,CYP2E1,REN,POMC,HIF1A,SELE,NPY,TNF,IFNG,PTH,TGFB1,SIRT1,COMT,AKT1,SRC,GRK4,TRPV5,ATP1B1,NPPA,IL6,CACNA2D1,PTGER3,AGT,INS,	NPPA,IL6,AGT,	24	0.888889
1	CALCA	NOS3,CALM1,CAT,KNG1,CYP2E1,REN,HIF1A,POMC,SELE,TNF,NPY,IFNG,PTH,TGFB1,SIRT1,CACNA2D1,COMT,AKT1,TRPV5,SRC,GRK4,ATP1B1,NPPA,IL6,PTGER3,AGT,ACE2,	NPPA,IL6,AGT,	24	0.888889
1	CHGA	NOS3,CAT,KNG1,CALM1,CYP2E1,POMC,REN,HIF1A,SELE,TNF,IFNG,CACNA2D1,SIRT1,COMT,PTH,TGFB1,PTGER3,SRC,AKT1,GRK4,NPPA,IL6,ATP1B1,TRPV5,KDR,INS,AGT,	NPPA,IL6,KDR,AGT,	23	0.851852
1	CLCNKB	NOS3,CAT,KNG1,CALM1,CYP2E1,REN,HIF1A,POMC,SELE,TNF,NPY,IFNG,TGFB1,PTH,SIRT1,COMT,CACNA2D1,AKT1,GRK4,SRC,ATP1B1,NPPA,IL6,PTGER3,AGT,ACE2,INS,	NPPA,IL6,AGT,ACE2,	23	0.851852
1	CYBA	NOS3,CAT,CYP2E1,CALM1,KNG1,NPY,HIF1A,POMC,REN,TNF,PTH,COMT,TGFB1,CACNA2D1,SIRT1,IFNG,RGS5,SRC,GRK4,TRPV5,AKT1,ATP1B1,SELE,GNAQ,PTGER3,SP1,INS		27	1
1	CYP11B2	NOS3,CALM1,CAT,KNG1,CYP2E1,SELE,HIF1A,NPY,REN,TNF,IFNG,POMC,TGFB1,PTH,CACNA2D1,COMT,SIRT1,AKT1,GRK4,SRC,TRPV5,ATP1B1,NPPA,IL6,PTGER3,KDR,ACE2,	NPPA,IL6,KDR,	24	0.888889
1	CYP19A1	NOS3,CALM1,CAT,KNG1,CYP2E1,REN,HIF1A,SELE,POMC,TNF,NPY,IFNG,PTH,TGFB1,SIRT1,CACNA2D1,COMT,AKT1,GRK4,SRC,TRPV5,ATP1B1,NPPA,IL6,PTGER3,ACE2,INS,	NPPA,IL6,ACE2,	24	0.888889
1	CYP2J2	NOS3,CALM1,KNG1,CAT,REN,CYP2E1,HIF1A,POMC,SELE,NPY,TNF,IFNG,PTH,TGFB1,SIRT1,CACNA2D1,COMT,AKT1,TRPV5,SRC,GRK4,ATP1B1,IL6,NPPA,PTGER3,AGT,ACE2,	IL6,NPPA,AGT,ACE2,	24	0.888889
1	CYP4A11	NOS3,CALM1,CAT,KNG1,CYP2E1,REN,HIF1A,POMC,SELE,TNF,NPY,IFNG,PTH,TGFB1,SIRT1,CACNA2D1,COMT,AKT1,TRPV5,SRC,GRK4,ATP1B1,NPPA,IL6,PTGER3,AGT,ACE2,	NPPA,IL6,AGT,	24	0.888889
1	CYP4F2	NOS3,CALM1,KNG1,CAT,CYP2E1,REN,HIF1A,POMC,SELE,NPY,TNF,IFNG,PTH,TGFB1,SIRT1,CACNA2D1,COMT,AKT1,TRPV5,SRC,GRK4,ATP1B1,NPPA,IL6,PTGER3,AGT,ACE2,	NPPA,IL6,AGT,	24	0.888889
1	EMILIN1	NOS3,CALM1,CAT,KNG1,CYP2E1,REN,POMC,SELE,TNF,HIF1A,NPY,PTH,IFNG,CACNA2D1,SIRT1,COMT,AKT1,TRPV5,SRC,GRK4,TGFB1,ATP1B1,NPPA,IL6,PTGER3,INS,AGT,	NPPA,IL6,AGT,	24	0.888889
1	FABP3	NOS3,CALM1,CAT,KNG1,CYP2E1,REN,HIF1A,POMC,SELE,NPY,TNF,IFNG,PTH,TGFB1,CACNA2D1,COMT,SRC,TRPV5,GRK4,SIRT1,AKT1,ATP1B1,NPPA,IL6,AGT,PTGER3,ACE2,	NPPA,IL6,AGT,ACE2,	24	0.888889
1	FBN1	NOS3,CALM1,CAT,KNG1,CYP2E1,REN,POMC,SELE,TNF,NPY,PTH,HIF1A,CACNA2D1,COMT,SIRT1,IFNG,AKT1,TRPV5,SRC,GRK4,ATP1B1,IL6,NPPA,PTGER3,INS,AGT,SP1,	IL6,NPPA,AGT,	24	0.888889
1	FURIN	NOS3,CAT,KNG1,CALM1,CYP2E1,IFNG,REN,POMC,SELE,TNF,PTH,NPY,CACNA2D1,COMT,SIRT1,PTGER3,AKT1,GRK4,SRC,TRPV5,IL6,ATP1B1,NPPA,HIF1A,ACE2,INS,SP1,	IL6,NPPA,ACE2,	24	0.888889
1	GDF15	NOS3,CAT,CALM1,KNG1,CYP2E1,REN,HIF1A,POMC,SELE,NPY,IFNG,PTH,TGFB1,SIRT1,COMT,CACNA2D1,TNF,AKT1,SRC,TRPV5,GRK4,ATP1B1,NPPA,IL6,INS,PTGER3,AGT,	NPPA,IL6,	25	0.925926
1	GNB3	NOS3,CALM1,CAT,KNG1,CYP2E1,REN,HIF1A,SELE,TNF,NPY,IFNG,POMC,TGFB1,PTH,CACNA2D1,SIRT1,COMT,AKT1,SRC,TRPV5,GRK4,ATP1B1,IL6,NPPA,PTGER3,AGT,INS,	IL6,NPPA,AGT,	24	0.888889
1	GRK4	NOS3,KNG1,CAT,POMC,CYP2E1,REN,HIF1A,SELE,CALM1,NPY,TNF,PTH,IFNG,TGFB1,COMT,CACNA2D1,SIRT1,LHCGR,TRPV5,NPPA,SRC,AKT1,IL6,ATP1B1,AGT,KDR,PTGER3,	LHCGR,NPPA,IL6,AGT,KDR,	22	0.814815
1	GSTM3	NOS3,CALM1,KNG1,CAT,CYP2E1,REN,HIF1A,POMC,SELE,NPY,TNF,IFNG,PTH,TGFB1,SIRT1,CACNA2D1,COMT,AKT1,TRPV5,SRC,GRK4,ATP1B1,IL6,NPPA,PTGER3,AGT,ACE2,	IL6,NPPA,AGT,ACE2,	23	0.851852
1	GUCA2B	NOS3,CALM1,CAT,KNG1,CYP2E1,REN,HIF1A,POMC,SELE,NPY,TNF,IFNG,PTH,TGFB1,CACNA2D1,SIRT1,COMT,AKT1,GRK4,SRC,TRPV5,ATP1B1,IL6,PTGER3,ACE2,AGT,INS,	IL6,ACE2,AGT,	24	0.888889
1	HMOX1	NOS3,CALM1,CAT,KNG1,CYP2E1,REN,IFNG,TNF,POMC,SELE,NPY,HIF1A,PTH,TGFB1,CACNA2D1,SIRT1,COMT,GRK4,TRPV5,SRC,ATP1B1,NPPA,ACE2,AGT,PTGER3,INS,SP1,	NPPA,ACE2,AGT,	24	0.888889
1	HSD3B1	NOS3,HIF1A,CALM1,COMT,REN,KNG1,POMC,SRC,PTH,TNF,CACNA2D1,KDR,TGFB1,AGT,ACE2,TRPV5,INS,KL,NPPA,SP1,IFNG,IL6,GRK4,ELN,AGTR1,HSD11B2,AKT1,	KDR,AGT,ACE2,KL,NPPA,IL6,ELN,AGTR1,HSD11B2,	18	0.666667
1	HSPA4	NOS3,CALM1,CAT,KNG1,CYP2E1,REN,POMC,SELE,TNF,NPY,IFNG,PTH,TGFB1,CACNA2D1,SIRT1,COMT,HIF1A,TRPV5,GRK4,SRC,AKT1,ATP1B1,NPPA,IL6,PTGER3,INS,SP1,	NPPA,IL6,	25	0.925926
1	IL10	NOS3,CALM1,CAT,KNG1,CYP2E1,REN,HIF1A,POMC,SELE,NPY,IFNG,PTH,TNF,TGFB1,SIRT1,CACNA2D1,COMT,AKT1,TRPV5,SRC,GRK4,ATP1B1,NPPA,ACE2,PTGER3,INS,AGT,	NPPA,ACE2,AGT,	24	0.888889
1	IL6	NOS3,CALM1,CAT,KNG1,CYP2E1,REN,HIF1A,POMC,SELE,TNF,NPY,IFNG,PTH,TGFB1,SIRT1,CACNA2D1,COMT,TRPV5,GRK4,SRC,AKT1,ATP1B1,NPPA,ACE2,PTGER3,INS,AGT,	NPPA,ACE2,AGT,	24	0.888889
1	KL	NOS3,CALM1,KNG1,CAT,CYP2E1,CACNA2D1,REN,POMC,SELE,IFNG,TNF,HIF1A,NPY,TGFB1,SIRT1,COMT,GRK4,WNK4,AKT1,PTGER3,ATP1B1,NPPA,ACE2,IL6,SRC,AGT,INS,	WNK4,NPPA,ACE2,IL6,AGT,	22	0.814815
1	KLK1	NOS3,CALM1,KNG1,CAT,CYP2E1,CACNA2D1,REN,POMC,SELE,IFNG,TNF,HIF1A,NPY,TGFB1,SIRT1,COMT,GRK4,WNK4,AKT1,NPPA,ATP1B1,PTGER3,ACE2,IL6,SRC,AGT,INS,	WNK4,NPPA,ACE2,IL6,AGT,	22	0.814815
1	KLKB1	NOS3,CALM1,CAT,KNG1,CYP2E1,CACNA2D1,REN,POMC,SELE,IFNG,TNF,HIF1A,NPY,TGFB1,SIRT1,COMT,GRK4,WNK4,AKT1,ATP1B1,NPPA,PTGER3,ACE2,SRC,IL6,AGT,INS,	WNK4,NPPA,ACE2,IL6,AGT,	22	0.814815
1	KNG1	NOS3,CALM1,CAT,KNG1,CYP2E1,REN,HIF1A,POMC,SELE,TNF,NPY,IFNG,PTH,SIRT1,TGFB1,CACNA2D1,COMT,AKT1,TRPV5,GRK4,SRC,ATP1B1,NPPA,IL6,AGT,PTGER3,ACE2,	NPPA,IL6,AGT,ACE2,	23	0.851852
1	MTHFR	NOS3,CALM1,KNG1,CAT,CYP2E1,REN,POMC,HIF1A,SELE,TNF,IFNG,PTH,TGFB1,SIRT1,CACNA2D1,NPY,AKT1,SRC,GRK4,TRPV5,ATP1B1,NPPA,IL6,ACE2,AGT,KDR,KL,	NPPA,IL6,ACE2,AGT,KDR,	22	0.814815
1	NEDD4L	NOS3,CALM1,CAT,KNG1,CYP2E1,HIF1A,REN,POMC,SELE,IFNG,TNF,NPY,PTH,TGFB1,SIRT1,CACNA2D1,COMT,AKT1,GRK4,TRPV5,SRC,ATP1B1,NPPA,IL6,AGT,PTGER3,ACE2,	NPPA,IL6,AGT,ACE2,	23	0.851852
1	NOS3	NOS3,KNG1,CAT,CALM1,CYP2E1,HIF1A,REN,POMC,NPY,SELE,TNF,PTH,IFNG,SRC,TGFB1,COMT,CACNA2D1,INS,IL6,TRPV5,AGT,KDR,SP1,ATP1B1,GRK4,ACE2,NPPA,	IL6,AGT,KDR,ACE2,	23	0.851852
1	NPPB	NOS3,CALM1,CAT,KNG1,CYP2E1,HIF1A,POMC,SELE,TNF,NPY,IFNG,PTH,TGFB1,NPPA,SIRT1,CACNA2D1,COMT,REN,AKT1,GRK4,SRC,TRPV5,ATP1B1,IL6,AGT,PTGER3,INS,	NPPA,IL6,AGT,	24	0.888889
1	NPR1	NOS3,CALM1,CAT,KNG1,CYP2E1,HIF1A,REN,POMC,SELE,NPY,TNF,IFNG,PTH,TGFB1,CACNA2D1,SIRT1,COMT,AKT1,GRK4,SRC,TRPV5,ATP1B1,IL6,PTGER3,AGT,ACE2,INS,	IL6,AGT,ACE2,	24	0.888889
1	NR3C2	NOS3,KNG1,CALM1,CAT,REN,CYP2E1,HIF1A,POMC,SELE,NPY,IFNG,TNF,PTH,TGFB1,SIRT1,CACNA2D1,COMT,TRPV5,SRC,GRK4,AKT1,IL6,AGT,ATP1B1,ACE2,PTGER3,INS,	IL6,AGT,ACE2,	24	0.888889
1	P2RY2	NOS3,CALM1,CAT,KNG1,CYP2E1,REN,HIF1A,POMC,SELE,TNF,NPY,IFNG,PTH,TGFB1,SIRT1,COMT,CACNA2D1,TRPV5,GRK4,AKT1,SRC,ATP1B1,NPPA,IL6,AGT,PTGER3,ACE2,	NPPA,IL6,AGT,ACE2,	23	0.851852
1	PNMT	NOS3,CAT,CALM1,KNG1,CYP2E1,REN,POMC,HIF1A,IFNG,TNF,SELE,SIRT1,CACNA2D1,TGFB1,PTH,COMT,AKT1,SRC,GRK4,NPPA,ATP1B1,TRPV5,IL6,AGT,KDR,ACE2,KL,	NPPA,IL6,AGT,KDR,ACE2,KL,	21	0.777778
1	PPARG	NOS3,CAT,CALM1,KNG1,CYP2E1,REN,POMC,HIF1A,SELE,TNF,NPY,IFNG,PTH,TGFB1,CACNA2D1,COMT,SIRT1,TRPV5,GRK4,SRC,AKT1,ATP1B1,NPPA,IL6,PTGER3,AGT,ACE2,	NPPA,IL6,AGT,ACE2,	23	0.851852
1	PSMA6	NOS3,CAT,CYP2E1,CALM1,KNG1,NPY,HIF1A,POMC,REN,TNF,PTH,COMT,TGFB1,CACNA2D1,SIRT1,IFNG,RGS5,SRC,GRK4,TRPV5,AKT1,ATP1B1,SELE,GNAQ,PTGER3,SP1,INS		27	1
1	PTGER2	NOS3,CALM1,CAT,KNG1,CYP2E1,GRK4,HIF1A,NPY,SELE,REN,CACNA2D1,TNF,IFNG,TGFB1,SIRT1,COMT,AKT1,ADRB1,PTGER3,SRC,ATP1B1,ACE2,TRPV5,AGT,KDR,IL6,INS,	ADRB1,ACE2,AGT,KDR,IL6,	22	0.814815
1	PTK2B	NOS3,CALM1,CAT,KNG1,CYP2E1,REN,POMC,HIF1A,SELE,NPY,TNF,IFNG,PTH,TGFB1,SIRT1,CACNA2D1,COMT,GRK4,TRPV5,ATP1B1,NPPA,IL6,AKT1,PTGER3,AGT,ACE2,INS,	NPPA,IL6,AGT,ACE2,	23	0.851852
1	PTPN1	NOS3,CAT,CALM1,KNG1,CYP2E1,REN,POMC,HIF1A,SELE,NPY,TNF,IFNG,PTH,SIRT1,TGFB1,CACNA2D1,COMT,AKT1,GRK4,TRPV5,ATP1B1,NPPA,IL6,PTGER3,AGT,ACE2,SCT,	NPPA,IL6,AGT,ACE2,SCT,	22	0.814815
1	REN	NOS3,CALM1,REN,CAT,CYP2E1,KNG1,HIF1A,SELE,TNF,NPY,IFNG,PTH,POMC,TGFB1,CACNA2D1,SIRT1,COMT,GRK4,AKT1,SRC,TRPV5,ATP1B1,ACE2,KDR,PTGER3,INS,IL6,	ACE2,KDR,	25	0.925926
1	RNLS	NOS3,CALM1,KNG1,CAT,CYP2E1,REN,POMC,HIF1A,SELE,TNF,IFNG,NPY,PTH,TGFB1,SIRT1,CACNA2D1,COMT,AKT1,GRK4,SRC,TRPV5,ATP1B1,NPPA,IL6,AGT,ACE2,PTGER3,	NPPA,IL6,AGT,ACE2,	23	0.851852
1	SCNN1A	NOS3,CALM1,CAT,KNG1,CYP2E1,REN,HIF1A,POMC,SELE,NPY,TNF,IFNG,PTH,TGFB1,SIRT1,CACNA2D1,COMT,AKT1,TRPV5,SRC,GRK4,ATP1B1,NPPA,IL6,AGT,PTGER3,ACE2,	NPPA,IL6,AGT,ACE2,	23	0.851852
1	SCNN1B	NOS3,CALM1,CAT,KNG1,CYP2E1,REN,HIF1A,POMC,SELE,TNF,NPY,IFNG,PTH,TGFB1,SIRT1,CACNA2D1,COMT,AKT1,TRPV5,SRC,GRK4,ATP1B1,NPPA,IL6,PTGER3,ACE2,INS,	NPPA,IL6,ACE2,	24	0.888889
1	SELE	NOS3,CALM1,CAT,KNG1,CYP2E1,REN,HIF1A,POMC,NPY,PTH,TGFB1,COMT,SIRT1,TNF,CACNA2D1,TRPV5,SRC,GRK4,IL6,NPPA,AKT1,PTGER3,INS,AGT,SP1,KDR,IFNG,	IL6,NPPA,AGT,KDR,	23	0.851852
1	SLC6A9	NOS3,CALM1,CAT,KNG1,CYP2E1,REN,POMC,HIF1A,NPY,TNF,PTH,IFNG,TGFB1,SIRT1,COMT,CACNA2D1,SELE,TRPV5,SRC,GRK4,AKT1,ATP1B1,NPPA,IL6,PTGER3,AGT,INS,	NPPA,IL6,AGT,	24	0.888889
1	SLC7A1	NOS3,CAT,CALM1,KNG1,CYP2E1,REN,HIF1A,POMC,SELE,TNF,IFNG,NPY,PTH,TGFB1,SIRT1,CACNA2D1,COMT,AKT1,SRC,TRPV5,GRK4,ATP1B1,IL6,NPPA,PTGER3,AGT,ACE2,	IL6,NPPA,AGT,	24	0.888889
1	SLCO1B1	NOS3,CALM1,KNG1,CAT,REN,CYP2E1,HIF1A,POMC,SELE,NPY,TNF,IFNG,PTH,TGFB1,SIRT1,CACNA2D1,COMT,AKT1,TRPV5,SRC,GRK4,ATP1B1,IL6,NPPA,PTGER3,AGT,ACE2,	IL6,NPPA,AGT,ACE2,	23	0.851852
1	SOD3	NPY,KNG1,COMT,CALM1,CYP2E1,HIF1A,PTH,REN,SP1,POMC,SELE,PTGER3,TGFB1,SIRT1,NOS3,ACE2,IL6,INS,AKT1,SCT,TRPV5,SRC,TNF,IFNG,TH,CACNA2D1,DBH,	ACE2,IL6,SCT,TH,DBH,	22	0.814815
1	TGFB1	NOS3,CAT,KNG1,CALM1,CYP2E1,REN,POMC,SELE,TNF,PTH,NPY,HIF1A,COMT,CACNA2D1,SIRT1,AKT1,TRPV5,SRC,GRK4,IL6,ATP1B1,NPPA,PTGER3,INS,AGT,SP1,IFNG,	IL6,NPPA,AGT,	24	0.888889
1	TH	NOS3,CALM1,CAT,KNG1,CYP2E1,REN,POMC,HIF1A,SELE,TNF,IFNG,PTH,TGFB1,SIRT1,CACNA2D1,NPY,COMT,AKT1,GRK4,SRC,TRPV5,ATP1B1,NPPA,IL6,AGT,ACE2,KDR,	NPPA,IL6,AGT,ACE2,	23	0.851852
1	TNFRSF4	NOS3,CALM1,CAT,KNG1,CYP2E1,REN,HIF1A,POMC,SELE,NPY,IFNG,PTH,TGFB1,SIRT1,COMT,CACNA2D1,TNF,AKT1,TRPV5,SRC,GRK4,ATP1B1,NPPA,IL6,PTGER3,AGT,INS,	NPPA,IL6,AGT,	24	0.888889
1	VEGFA	NOS3,CALM1,KNG1,CAT,CYP2E1,POMC,SIRT1,REN,NPY,IFNG,SELE,TNF,PTH,CACNA2D1,HIF1A,INS,TGFB1,COMT,GRK4,NPPA,ATP1B1,IL6,ACE2,TRPV5,SCT,SP1,PTGER3,	NPPA,IL6,ACE2,SCT,	23	0.851852
1	WNK1	NOS3,CAT,CALM1,KNG1,CYP2E1,REN,HIF1A,POMC,SELE,TNF,NPY,IFNG,TGFB1,PTH,SIRT1,COMT,CACNA2D1,AKT1,GRK4,SRC,ATP1B1,NPPA,IL6,PTGER3,AGT,ACE2,INS,	NPPA,IL6,AGT,ACE2,	23	0.851852
1	WNK4	NOS3,CAT,KNG1,CYP2E1,CALM1,REN,HIF1A,POMC,SELE,TNF,NPY,IFNG,TGFB1,SIRT1,COMT,AKT1,GRK4,PTH,SRC,ATP1B1,NPPA,IL6,PTGER3,AGT,INS,SP1,ACE2,	NPPA,IL6,AGT,	24	0.888889
2	NOS3,ACE2	NOS3,CAT,KNG1,CALM1,CYP2E1,POMC,HIF1A,SELE,REN,NPY,TNF,IFNG,PTH,TGFB1,SIRT1,COMT,CACNA2D1,AKT1,TRPV5,SRC,GRK4,NPPA,ATP1B1,IL6,AGT,PTGER3,INS,	NPPA,IL6,AGT,	24	0.888889
2	NOS3,ADD1	NOS3,CAT,KNG1,CALM1,CYP2E1,POMC,HIF1A,SELE,REN,NPY,TNF,IFNG,PTH,TGFB1,SIRT1,COMT,CACNA2D1,AKT1,TRPV5,SRC,GRK4,NPPA,ATP1B1,IL6,AGT,PTGER3,INS,	NPPA,IL6,AGT,	24	0.888889
2	NOS3,ADIPOQ	NOS3,CAT,CALM1,KNG1,CYP2E1,REN,HIF1A,POMC,SELE,NPY,TNF,SRC,IFNG,PTH,TGFB1,COMT,CACNA2D1,AKT1,TRPV5,GRK4,ATP1B1,IL6,NPPA,INS,PTGER3,KDR,AGT,	IL6,NPPA,KDR,	24	0.888889
2	NOS3,ADRA2B	NOS3,CAT,CALM1,CYP2E1,KNG1,POMC,REN,HIF1A,SELE,TNF,IFNG,PTH,TGFB1,COMT,SIRT1,CACNA2D1,NPY,AKT1,TRPV5,SRC,GRK4,ATP1B1,NPPA,IL6,AGT,INS,ACE2,	NPPA,IL6,AGT,ACE2,	23	0.851852
2	NOS3,ADRB1	NOS3,CALM1,CAT,KNG1,CYP2E1,REN,HIF1A,SELE,TNF,NPY,IFNG,TGFB1,CACNA2D1,COMT,SIRT1,POMC,PTH,GRK4,AKT1,SRC,TRPV5,ATP1B1,PTGER3,IL6,NPPA,AGT,INS,	IL6,NPPA,AGT,	24	0.888889
2	NOS3,ADRB2	NOS3,CAT,KNG1,CALM1,CYP2E1,REN,HIF1A,POMC,SELE,NPY,TNF,IFNG,PTH,TGFB1,CACNA2D1,SIRT1,COMT,AKT1,TRPV5,SRC,ATP1B1,NPPA,IL6,PTGER3,AGT,INS,KDR,	NPPA,IL6,AGT,KDR,	23	0.851852
2	NOS3,AGT	NOS3,CALM1,CAT,CYP2E1,KNG1,REN,HIF1A,TNF,IFNG,SELE,POMC,NPY,PTH,TGFB1,SIRT1,COMT,CACNA2D1,AKT1,GRK4,TRPV5,SRC,NPPA,ATP1B1,ACE2,KDR,INS,PTGER3,	NPPA,ACE2,KDR,	24	0.888889
2	NOS3,AGTR1	NOS3,CALM1,CAT,REN,CYP2E1,HIF1A,KNG1,IFNG,TNF,SELE,POMC,NPY,PTH,TGFB1,COMT,CACNA2D1,SIRT1,AKT1,NPPA,GRK4,ACE2,TRPV5,SRC,ATP1B1,KDR,INS,SP1,	NPPA,ACE2,KDR,	24	0.888889
2	NOS3,ALDH2	NOS3,KNG1,CALM1,POMC,REN,NPY,HIF1A,PTH,SELE,TNF,TGFB1,SIRT1,IFNG,TRPV5,CACNA2D1,PTGER3,SRC,AKT1,ACE2,IL6,ATP1B1,GRK4,NPPA,INS,SP1,SCT,KDR,	ACE2,IL6,NPPA,SCT,	23	0.851852
2	NOS3,ATP1A1	NOS3,CALM1,CAT,KNG1,CYP2E1,REN,POMC,HIF1A,NPY,TNF,PTH,IFNG,TGFB1,SELE,SIRT1,COMT,CACNA2D1,TRPV5,SRC,GRK4,AKT1,NPPA,IL6,PTGER3,AGT,INS,ACE2,	NPPA,IL6,AGT,ACE2,	23	0.851852
2	NOS3,ATP1B1	NOS3,CALM1,CAT,KNG1,CYP2E1,REN,POMC,HIF1A,NPY,PTH,TGFB1,COMT,SIRT1,CACNA2D1,TNF,TRPV5,SRC,GRK4,IFNG,NPPA,AKT1,PTGER3,IL6,INS,AGT,KDR,SP1,	NPPA,IL6,AGT,KDR,	23	0.851852
2	NOS3,BDKRB2	NOS3,CAT,CALM1,CYP2E1,KNG1,POMC,REN,HIF1A,PTH,SELE,IFNG,NPY,TNF,TGFB1,COMT,SIRT1,CACNA2D1,TRPV5,AKT1,SCT,SRC,GRK4,ATP1B1,NPPA,INS,IL6,SP1,	SCT,NPPA,IL6,	24	0.888889
2	NOS3,CACNA1C	NOS3,CAT,CALM1,CYP2E1,KNG1,POMC,REN,HIF1A,PTH,SELE,IFNG,NPY,TNF,TGFB1,COMT,SIRT1,CACNA2D1,TRPV5,AKT1,SCT,SRC,GRK4,ATP1B1,NPPA,INS,IL6,SP1,	SCT,NPPA,IL6,	24	0.888889
2	NOS3,CACNA1D	NOS3,CAT,KNG1,CALM1,CYP2E1,REN,POMC,HIF1A,SELE,NPY,TNF,IFNG,PTH,TGFB1,SIRT1,COMT,AKT1,SRC,GRK4,TRPV5,ATP1B1,NPPA,IL6,CACNA2D1,PTGER3,AGT,INS,	NPPA,IL6,AGT,	24	0.888889
2	NOS3,CALCA	NOS3,CALM1,CAT,KNG1,CYP2E1,REN,HIF1A,POMC,SELE,TNF,NPY,IFNG,PTH,TGFB1,SIRT1,CACNA2D1,COMT,AKT1,TRPV5,SRC,GRK4,ATP1B1,NPPA,IL6,PTGER3,AGT,ACE2,	NPPA,IL6,AGT,	24	0.888889
2	NOS3,CHGA	NOS3,CAT,KNG1,CALM1,CYP2E1,POMC,REN,HIF1A,SELE,TNF,IFNG,CACNA2D1,SIRT1,COMT,PTH,TGFB1,PTGER3,SRC,AKT1,GRK4,NPPA,IL6,ATP1B1,TRPV5,KDR,INS,AGT,	NPPA,IL6,KDR,AGT,	23	0.851852
2	NOS3,CLCNKB	NOS3,CAT,KNG1,CALM1,CYP2E1,REN,HIF1A,POMC,SELE,TNF,NPY,IFNG,TGFB1,PTH,SIRT1,COMT,CACNA2D1,AKT1,GRK4,SRC,ATP1B1,NPPA,IL6,PTGER3,AGT,ACE2,INS,	NPPA,IL6,AGT,ACE2,	23	0.851852
2	NOS3,CYBA	NOS3,CALM1,CAT,KNG1,CYP2E1,REN,HIF1A,POMC,SELE,TNF,NPY,IFNG,PTH,TGFB1,SIRT1,CACNA2D1,COMT,AKT1,TRPV5,SRC,GRK4,ATP1B1,NPPA,IL6,PTGER3,AGT,ACE2,	NPPA,IL6,AGT,	24	0.888889
2	NOS3,CYP11B2	NOS3,CALM1,CAT,KNG1,CYP2E1,SELE,HIF1A,NPY,REN,TNF,IFNG,POMC,TGFB1,PTH,CACNA2D1,COMT,SIRT1,AKT1,GRK4,SRC,TRPV5,ATP1B1,NPPA,IL6,PTGER3,KDR,ACE2,	NPPA,IL6,KDR,	24	0.888889
2	NOS3,CYP19A1	NOS3,CALM1,CAT,KNG1,CYP2E1,REN,HIF1A,SELE,POMC,TNF,NPY,IFNG,PTH,TGFB1,SIRT1,CACNA2D1,COMT,AKT1,GRK4,SRC,TRPV5,ATP1B1,NPPA,IL6,PTGER3,ACE2,INS,	NPPA,IL6,ACE2,	24	0.888889
2	NOS3,CYP2J2	NOS3,CALM1,KNG1,CAT,REN,CYP2E1,HIF1A,POMC,SELE,NPY,TNF,IFNG,PTH,TGFB1,SIRT1,CACNA2D1,COMT,AKT1,TRPV5,SRC,GRK4,ATP1B1,IL6,NPPA,PTGER3,AGT,ACE2,	IL6,NPPA,AGT,ACE2,	23	0.851852
2	NOS3,CYP4A11	NOS3,CALM1,CAT,KNG1,CYP2E1,REN,HIF1A,POMC,SELE,TNF,NPY,IFNG,PTH,TGFB1,SIRT1,CACNA2D1,COMT,AKT1,TRPV5,SRC,GRK4,ATP1B1,NPPA,IL6,PTGER3,AGT,ACE2,	NPPA,IL6,AGT,	24	0.888889
2	NOS3,CYP4F2	NOS3,CALM1,KNG1,CAT,CYP2E1,REN,HIF1A,POMC,SELE,NPY,TNF,IFNG,PTH,TGFB1,SIRT1,CACNA2D1,COMT,AKT1,TRPV5,SRC,GRK4,ATP1B1,NPPA,IL6,PTGER3,AGT,ACE2,	NPPA,IL6,AGT,	24	0.888889
2	NOS3,EMILIN1	NOS3,CALM1,CAT,KNG1,CYP2E1,REN,POMC,SELE,TNF,HIF1A,NPY,PTH,IFNG,CACNA2D1,SIRT1,COMT,AKT1,TRPV5,SRC,GRK4,TGFB1,ATP1B1,NPPA,IL6,PTGER3,INS,AGT,	NPPA,IL6,AGT,	24	0.888889
2	NOS3,FABP3	NOS3,CALM1,CAT,KNG1,CYP2E1,REN,HIF1A,POMC,SELE,NPY,TNF,IFNG,PTH,TGFB1,CACNA2D1,COMT,SRC,TRPV5,GRK4,SIRT1,AKT1,ATP1B1,NPPA,IL6,AGT,PTGER3,ACE2,	NPPA,IL6,AGT,ACE2,	23	0.851852
2	NOS3,FBN1	NOS3,CALM1,CAT,KNG1,CYP2E1,REN,POMC,SELE,TNF,NPY,PTH,HIF1A,CACNA2D1,COMT,SIRT1,IFNG,AKT1,TRPV5,SRC,GRK4,ATP1B1,IL6,NPPA,PTGER3,INS,AGT,SP1,	IL6,NPPA,AGT,	24	0.888889
2	NOS3,FURIN	NOS3,CAT,KNG1,CALM1,CYP2E1,IFNG,REN,POMC,SELE,TNF,PTH,NPY,CACNA2D1,COMT,SIRT1,PTGER3,AKT1,GRK4,SRC,TRPV5,IL6,ATP1B1,NPPA,HIF1A,ACE2,INS,SP1,	IL6,NPPA,ACE2,	24	0.888889
2	NOS3,GDF15	NOS3,CAT,CALM1,KNG1,CYP2E1,REN,HIF1A,POMC,SELE,NPY,IFNG,PTH,TGFB1,SIRT1,COMT,CACNA2D1,TNF,AKT1,SRC,TRPV5,GRK4,ATP1B1,NPPA,IL6,INS,PTGER3,AGT,	NPPA,IL6,	25	0.925926
2	NOS3,GNB3	NOS3,CALM1,CAT,KNG1,CYP2E1,REN,HIF1A,SELE,TNF,NPY,IFNG,POMC,TGFB1,PTH,CACNA2D1,SIRT1,COMT,AKT1,SRC,TRPV5,GRK4,ATP1B1,IL6,NPPA,PTGER3,AGT,INS,	IL6,NPPA,AGT,	24	0.888889
2	NOS3,GRK4	NOS3,KNG1,CAT,POMC,CYP2E1,REN,HIF1A,SELE,CALM1,NPY,TNF,PTH,IFNG,TGFB1,COMT,CACNA2D1,SIRT1,LHCGR,TRPV5,NPPA,SRC,AKT1,IL6,ATP1B1,AGT,KDR,PTGER3,	LHCGR,NPPA,IL6,AGT,KDR,	22	0.814815
2	NOS3,GSTM3	NOS3,CALM1,KNG1,CAT,CYP2E1,REN,HIF1A,POMC,SELE,NPY,TNF,IFNG,PTH,TGFB1,SIRT1,CACNA2D1,COMT,AKT1,TRPV5,SRC,GRK4,ATP1B1,IL6,NPPA,PTGER3,AGT,ACE2,	IL6,NPPA,AGT,ACE2,	23	0.851852
2	NOS3,GUCA2B	NOS3,CALM1,CAT,KNG1,CYP2E1,REN,HIF1A,POMC,SELE,NPY,TNF,IFNG,PTH,TGFB1,CACNA2D1,SIRT1,COMT,AKT1,GRK4,SRC,TRPV5,ATP1B1,IL6,PTGER3,ACE2,AGT,INS,	IL6,ACE2,AGT,	24	0.888889
2	NOS3,HMOX1	NOS3,CALM1,CAT,KNG1,CYP2E1,REN,IFNG,TNF,POMC,SELE,NPY,HIF1A,PTH,TGFB1,CACNA2D1,SIRT1,COMT,GRK4,TRPV5,SRC,ATP1B1,NPPA,ACE2,AGT,PTGER3,INS,SP1,	NPPA,ACE2,AGT,	24	0.888889
2	NOS3,HSD3B1	NOS3,CALM1,CAT,KNG1,CYP2E1,POMC,REN,HIF1A,SELE,NPY,TNF,IFNG,PTH,TGFB1,SIRT1,CACNA2D1,COMT,AKT1,GRK4,TRPV5,SRC,NPPA,ATP1B1,IL6,PTGER3,ACE2,INS,	NPPA,IL6,ACE2,	24	0.888889
2	NOS3,HSPA4	NOS3,CALM1,CAT,KNG1,CYP2E1,REN,POMC,SELE,TNF,NPY,IFNG,PTH,TGFB1,CACNA2D1,SIRT1,COMT,HIF1A,TRPV5,GRK4,SRC,AKT1,ATP1B1,NPPA,IL6,PTGER3,INS,SP1,	NPPA,IL6,	25	0.925926
2	NOS3,IL10	NOS3,CALM1,CAT,KNG1,CYP2E1,REN,HIF1A,POMC,SELE,NPY,IFNG,PTH,TNF,TGFB1,SIRT1,CACNA2D1,COMT,AKT1,TRPV5,SRC,GRK4,ATP1B1,NPPA,ACE2,PTGER3,INS,AGT,	NPPA,ACE2,AGT,	24	0.888889
2	NOS3,IL6	NOS3,CALM1,CAT,KNG1,CYP2E1,REN,HIF1A,POMC,SELE,TNF,NPY,IFNG,PTH,TGFB1,SIRT1,CACNA2D1,COMT,TRPV5,GRK4,SRC,AKT1,ATP1B1,NPPA,ACE2,PTGER3,INS,AGT,	NPPA,ACE2,AGT,	24	0.888889
2	NOS3,KL	NOS3,CALM1,KNG1,CAT,CYP2E1,CACNA2D1,REN,POMC,SELE,IFNG,TNF,HIF1A,NPY,TGFB1,SIRT1,COMT,GRK4,WNK4,AKT1,PTGER3,ATP1B1,NPPA,ACE2,IL6,SRC,AGT,INS,	WNK4,NPPA,ACE2,IL6,AGT,	22	0.814815
2	NOS3,KLK1	NOS3,CALM1,KNG1,CAT,CYP2E1,CACNA2D1,REN,POMC,SELE,IFNG,TNF,HIF1A,NPY,TGFB1,SIRT1,COMT,GRK4,WNK4,AKT1,NPPA,ATP1B1,PTGER3,ACE2,IL6,SRC,AGT,INS,	WNK4,NPPA,ACE2,IL6,AGT,	22	0.814815
2	NOS3,KLKB1	NOS3,CALM1,CAT,KNG1,CYP2E1,CACNA2D1,REN,POMC,SELE,IFNG,TNF,HIF1A,NPY,TGFB1,SIRT1,COMT,GRK4,WNK4,AKT1,ATP1B1,NPPA,PTGER3,ACE2,SRC,IL6,AGT,INS,	WNK4,NPPA,ACE2,IL6,AGT,	22	0.814815
2	NOS3,KNG1	NOS3,CALM1,CAT,KNG1,CYP2E1,REN,HIF1A,POMC,SELE,TNF,NPY,IFNG,PTH,SIRT1,TGFB1,CACNA2D1,COMT,AKT1,TRPV5,GRK4,SRC,ATP1B1,NPPA,IL6,AGT,PTGER3,ACE2,	NPPA,IL6,AGT,ACE2,	23	0.851852
2	NOS3,MTHFR	NOS3,CALM1,KNG1,CAT,CYP2E1,REN,POMC,HIF1A,SELE,TNF,IFNG,PTH,TGFB1,SIRT1,CACNA2D1,NPY,AKT1,SRC,GRK4,TRPV5,ATP1B1,NPPA,IL6,ACE2,AGT,KDR,KL,	NPPA,IL6,ACE2,AGT,KDR,	22	0.814815
2	NOS3,NEDD4L	NOS3,CALM1,CAT,KNG1,CYP2E1,HIF1A,REN,POMC,SELE,IFNG,TNF,NPY,PTH,TGFB1,SIRT1,CACNA2D1,COMT,AKT1,GRK4,TRPV5,SRC,ATP1B1,NPPA,IL6,AGT,PTGER3,ACE2,	NPPA,IL6,AGT,ACE2,	23	0.851852
2	NOS3,NPPB	NOS3,CALM1,CAT,KNG1,CYP2E1,HIF1A,POMC,SELE,TNF,NPY,IFNG,PTH,TGFB1,NPPA,SIRT1,CACNA2D1,COMT,REN,AKT1,GRK4,SRC,TRPV5,ATP1B1,IL6,AGT,PTGER3,INS,	NPPA,IL6,AGT,	24	0.888889
2	NOS3,NPR1	NOS3,CALM1,CAT,KNG1,CYP2E1,HIF1A,REN,POMC,SELE,NPY,TNF,IFNG,PTH,TGFB1,CACNA2D1,SIRT1,COMT,AKT1,GRK4,SRC,TRPV5,ATP1B1,IL6,PTGER3,AGT,ACE2,INS,	IL6,AGT,ACE2,	24	0.888889
2	NOS3,NR3C2	NOS3,KNG1,CALM1,CAT,REN,CYP2E1,HIF1A,POMC,SELE,NPY,IFNG,TNF,PTH,TGFB1,SIRT1,CACNA2D1,COMT,TRPV5,SRC,GRK4,AKT1,IL6,AGT,ATP1B1,ACE2,PTGER3,INS,	IL6,AGT,ACE2,	24	0.888889
2	NOS3,P2RY2	NOS3,CALM1,CAT,KNG1,CYP2E1,REN,HIF1A,POMC,SELE,TNF,NPY,IFNG,PTH,TGFB1,SIRT1,COMT,CACNA2D1,TRPV5,GRK4,AKT1,SRC,ATP1B1,NPPA,IL6,AGT,PTGER3,ACE2,	NPPA,IL6,AGT,ACE2,	23	0.851852
2	NOS3,PNMT	NOS3,CAT,CALM1,KNG1,CYP2E1,REN,POMC,HIF1A,IFNG,TNF,SELE,SIRT1,CACNA2D1,TGFB1,PTH,COMT,AKT1,SRC,GRK4,NPPA,ATP1B1,TRPV5,IL6,AGT,KDR,ACE2,KL,	NPPA,IL6,AGT,KDR,ACE2,KL,	21	0.777778
2	NOS3,PPARG	NOS3,CAT,CALM1,KNG1,CYP2E1,REN,POMC,HIF1A,SELE,TNF,NPY,IFNG,PTH,TGFB1,CACNA2D1,COMT,SIRT1,TRPV5,GRK4,SRC,AKT1,ATP1B1,NPPA,IL6,PTGER3,AGT,ACE2,	NPPA,IL6,AGT,ACE2,	23	0.851852
2	NOS3,PSMA6	NOS3,CALM1,CAT,KNG1,CYP2E1,REN,HIF1A,POMC,SELE,TNF,NPY,IFNG,PTH,TGFB1,SIRT1,CACNA2D1,COMT,AKT1,TRPV5,SRC,GRK4,ATP1B1,NPPA,IL6,PTGER3,AGT,ACE2,	NPPA,IL6,AGT,	24	0.888889
2	NOS3,PTGER2	NOS3,CALM1,CAT,KNG1,CYP2E1,GRK4,HIF1A,NPY,SELE,REN,CACNA2D1,TNF,IFNG,TGFB1,SIRT1,COMT,AKT1,ADRB1,PTGER3,SRC,ATP1B1,ACE2,TRPV5,AGT,KDR,IL6,INS,	ADRB1,ACE2,AGT,KDR,IL6,	22	0.814815
2	NOS3,PTK2B	NOS3,CALM1,CAT,KNG1,CYP2E1,REN,POMC,HIF1A,SELE,NPY,TNF,IFNG,PTH,TGFB1,SIRT1,CACNA2D1,COMT,GRK4,TRPV5,ATP1B1,NPPA,IL6,AKT1,PTGER3,AGT,ACE2,INS,	NPPA,IL6,AGT,ACE2,	23	0.851852
2	NOS3,PTPN1	NOS3,CAT,CALM1,KNG1,CYP2E1,REN,POMC,HIF1A,SELE,NPY,TNF,IFNG,PTH,SIRT1,TGFB1,CACNA2D1,COMT,AKT1,GRK4,TRPV5,ATP1B1,NPPA,IL6,PTGER3,AGT,ACE2,SCT,	NPPA,IL6,AGT,ACE2,SCT,	22	0.814815
2	NOS3,REN	NOS3,CALM1,REN,CAT,CYP2E1,KNG1,HIF1A,SELE,TNF,NPY,IFNG,PTH,POMC,TGFB1,CACNA2D1,SIRT1,COMT,GRK4,AKT1,SRC,TRPV5,ATP1B1,ACE2,KDR,PTGER3,INS,IL6,	ACE2,KDR,	25	0.925926
2	NOS3,RNLS	NOS3,CALM1,KNG1,CAT,CYP2E1,REN,POMC,HIF1A,SELE,TNF,IFNG,NPY,PTH,TGFB1,SIRT1,CACNA2D1,COMT,AKT1,GRK4,SRC,TRPV5,ATP1B1,NPPA,IL6,AGT,ACE2,PTGER3,	NPPA,IL6,AGT,ACE2,	23	0.851852
2	NOS3,SCNN1A	NOS3,CALM1,CAT,KNG1,CYP2E1,REN,HIF1A,POMC,SELE,NPY,TNF,IFNG,PTH,TGFB1,SIRT1,CACNA2D1,COMT,AKT1,TRPV5,SRC,GRK4,ATP1B1,NPPA,IL6,AGT,PTGER3,ACE2,	NPPA,IL6,AGT,ACE2,	23	0.851852
2	NOS3,SCNN1B	NOS3,CALM1,CAT,KNG1,CYP2E1,REN,HIF1A,POMC,SELE,TNF,NPY,IFNG,PTH,TGFB1,SIRT1,CACNA2D1,COMT,AKT1,TRPV5,SRC,GRK4,ATP1B1,NPPA,IL6,PTGER3,ACE2,INS,	NPPA,IL6,ACE2,	24	0.888889
2	NOS3,SELE	NOS3,CALM1,CAT,KNG1,CYP2E1,REN,HIF1A,POMC,NPY,PTH,TGFB1,COMT,SIRT1,TNF,CACNA2D1,TRPV5,SRC,GRK4,IL6,NPPA,AKT1,PTGER3,INS,AGT,SP1,KDR,IFNG,	IL6,NPPA,AGT,KDR,	23	0.851852
2	NOS3,SLC6A9	NOS3,CALM1,CAT,KNG1,CYP2E1,REN,POMC,HIF1A,NPY,TNF,PTH,IFNG,TGFB1,SIRT1,COMT,CACNA2D1,SELE,TRPV5,SRC,GRK4,AKT1,ATP1B1,NPPA,IL6,PTGER3,AGT,INS,	NPPA,IL6,AGT,	24	0.888889
2	NOS3,SLC7A1	NOS3,CAT,CALM1,KNG1,CYP2E1,REN,HIF1A,POMC,SELE,TNF,IFNG,NPY,PTH,TGFB1,SIRT1,CACNA2D1,COMT,AKT1,SRC,TRPV5,GRK4,ATP1B1,IL6,NPPA,PTGER3,AGT,ACE2,	IL6,NPPA,AGT,	24	0.888889
2	NOS3,SLCO1B1	NOS3,CALM1,KNG1,CAT,REN,CYP2E1,HIF1A,POMC,SELE,NPY,TNF,IFNG,PTH,TGFB1,SIRT1,CACNA2D1,COMT,AKT1,TRPV5,SRC,GRK4,ATP1B1,IL6,NPPA,PTGER3,AGT,ACE2,	IL6,NPPA,AGT,ACE2,	23	0.851852
2	NOS3,SOD3	NPY,KNG1,COMT,CALM1,CYP2E1,HIF1A,PTH,REN,SP1,POMC,SELE,PTGER3,TGFB1,SIRT1,NOS3,ACE2,IL6,INS,AKT1,SCT,TRPV5,SRC,TNF,IFNG,TH,CACNA2D1,DBH,	ACE2,IL6,SCT,TH,DBH,	22	0.814815
2	NOS3,TGFB1	NOS3,CAT,KNG1,CALM1,CYP2E1,REN,POMC,SELE,TNF,PTH,NPY,HIF1A,COMT,CACNA2D1,SIRT1,AKT1,TRPV5,SRC,GRK4,IL6,ATP1B1,NPPA,PTGER3,INS,AGT,SP1,IFNG,	IL6,NPPA,AGT,	24	0.888889
2	NOS3,TH	NOS3,CALM1,CAT,KNG1,CYP2E1,REN,POMC,HIF1A,SELE,TNF,IFNG,PTH,TGFB1,SIRT1,CACNA2D1,NPY,COMT,AKT1,GRK4,SRC,TRPV5,ATP1B1,NPPA,IL6,AGT,ACE2,KDR,	NPPA,IL6,AGT,ACE2,	23	0.851852
2	NOS3,TNFRSF4	NOS3,CALM1,CAT,KNG1,CYP2E1,REN,HIF1A,POMC,SELE,NPY,IFNG,PTH,TGFB1,SIRT1,COMT,CACNA2D1,TNF,AKT1,TRPV5,SRC,GRK4,ATP1B1,NPPA,IL6,PTGER3,AGT,INS,	NPPA,IL6,AGT,	24	0.888889
2	NOS3,VEGFA	NOS3,CALM1,KNG1,CAT,CYP2E1,POMC,SIRT1,REN,NPY,IFNG,SELE,TNF,PTH,CACNA2D1,HIF1A,INS,TGFB1,COMT,GRK4,NPPA,ATP1B1,IL6,ACE2,TRPV5,SCT,SP1,PTGER3,	NPPA,IL6,ACE2,SCT,	23	0.851852
2	NOS3,WNK1	NOS3,CAT,CALM1,KNG1,CYP2E1,REN,HIF1A,POMC,SELE,TNF,NPY,IFNG,TGFB1,PTH,SIRT1,COMT,CACNA2D1,AKT1,GRK4,SRC,ATP1B1,NPPA,IL6,PTGER3,AGT,ACE2,INS,	NPPA,IL6,AGT,ACE2,	23	0.851852
2	NOS3,WNK4	NOS3,CAT,KNG1,CYP2E1,CALM1,REN,HIF1A,POMC,SELE,TNF,NPY,IFNG,TGFB1,SIRT1,COMT,AKT1,GRK4,PTH,SRC,ATP1B1,NPPA,IL6,PTGER3,AGT,INS,SP1,ACE2,	NPPA,IL6,AGT,	24	0.888889
3	NOS3,RNLS,CACNA1C	NOS3,HIF1A,REN,PTH,KNG1,CYP2E1,POMC,TRPV5,CAT,NPY,SELE,COMT,SRC,TNF,IFNG,KDR,TGFB1,KL,INS,NPPA,IL6,AGT,SCT,SP1,ATP1B1,CALM1,ACE2,	KDR,KL,NPPA,IL6,AGT,SCT,	21	0.777778
3	NOS3,SOD3,ADRB2	NPY,COMT,KNG1,HIF1A,CYP2E1,REN,PTH,CALM1,PTGER3,SELE,SP1,SRC,TGFB1,ACE2,POMC,IL6,INS,TRPV5,SCT,IFNG,TH,AGT,KDR,TNF,PNMT,DBH,CACNA2D1,	ACE2,IL6,SCT,TH,AGT,KDR,PNMT,DBH,	19	0.703704
3	NOS3,ADRA2B,CYBA	NOS3,KNG1,CAT,HIF1A,CYP2E1,POMC,REN,CALM1,PTH,SELE,IFNG,TNF,SRC,COMT,TGFB1,ACE2,TRPV5,NPY,INS,IL6,CACNA2D1,KDR,AGT,SP1,ATP1B1,NPPA,SCT,	ACE2,IL6,KDR,AGT,NPPA,SCT,	21	0.777778
3	NOS3,EMILIN1,WNK1	KNG1,NOS3,REN,CYP2E1,CAT,HIF1A,POMC,NPY,PTH,ACE2,SELE,COMT,CALM1,SRC,IFNG,TNF,INS,IL6,TRPV5,SP1,AGT,TGFB1,KDR,SCT,ATP1B1,NPPA,CACNA2D1,	ACE2,IL6,AGT,KDR,SCT,NPPA,	21	0.777778
3	NOS3,CHGA,CALCA	NOS3,CAT,KNG1,HIF1A,CALM1,CYP2E1,POMC,REN,TNF,SELE,IFNG,SRC,PTH,COMT,INS,CACNA2D1,KDR,TGFB1,IL6,ACE2,TRPV5,PTGER3,AGT,KL,SP1,ATP1B1,NPPA,	KDR,IL6,ACE2,AGT,KL,NPPA,	21	0.777778
3	NOS3,GUCA2B,IL6	KNG1,NOS3,HIF1A,CYP2E1,CAT,REN,CALM1,NPY,POMC,PTH,SELE,IFNG,COMT,SRC,TGFB1,ACE2,TNF,INS,TRPV5,SP1,CACNA2D1,KDR,AGT,ATP1B1,NPPA,KL,SCT,	ACE2,KDR,AGT,NPPA,KL,	22	0.814815
3	NOS3,IL10,P2RY2	KNG1,NOS3,HIF1A,CYP2E1,CAT,REN,CALM1,NPY,POMC,PTH,SELE,IFNG,COMT,SRC,TGFB1,ACE2,TNF,INS,TRPV5,SP1,KDR,CACNA2D1,ATP1B1,NPPA,KL,SCT,AGT,	ACE2,KDR,NPPA,KL,SCT,AGT,	21	0.777778
3	NOS3,FURIN,CACNA1D	NOS3,KNG1,CAT,REN,CYP2E1,IFNG,CALM1,PTH,POMC,SELE,NPY,TNF,SRC,COMT,HIF1A,ACE2,INS,IL6,PTGER3,NPPA,TRPV5,SP1,AGT,KDR,ATP1B1,GRK4,KL,	ACE2,IL6,NPPA,AGT,KDR,	22	0.814815
3	NOS3,AGTR1,GDF15	HIF1A,REN,KNG1,NOS3,CYP2E1,NPY,CAT,IFNG,CALM1,PTH,POMC,ACE2,SELE,COMT,SRC,TGFB1,INS,TRPV5,TNF,NPPA,KDR,CACNA2D1,SP1,KL,SCT,ATP1B1,PTGER3,	ACE2,NPPA,KDR,KL,SCT,	22	0.814815
3	NOS3,PNMT,KNG1	NOS3,CAT,KNG1,HIF1A,REN,CYP2E1,POMC,CALM1,TNF,SRC,IFNG,SELE,PTH,TGFB1,IL6,ACE2,COMT,KDR,AGT,CACNA2D1,TRPV5,INS,KL,NPPA,AKT1,ATP1B1,SOD3,	IL6,ACE2,KDR,AGT,KL,NPPA,SOD3,	20	0.740741
3	NOS3,CYP4F2,TGFB1	KNG1,NOS3,CAT,REN,CYP2E1,CALM1,HIF1A,POMC,PTH,NPY,SELE,TNF,SRC,COMT,IL6,INS,TRPV5,ACE2,CACNA2D1,SP1,AGT,KDR,PTGER3,ATP1B1,NPPA,KL,IFNG,	IL6,ACE2,AGT,KDR,NPPA,KL,	21	0.777778
3	NOS3,SELE,MTHFR	KNG1,NOS3,HIF1A,CYP2E1,CAT,REN,CALM1,POMC,PTH,SRC,NPY,TGFB1,IL6,TNF,TRPV5,INS,CACNA2D1,KDR,AGT,ACE2,NPPA,KL,SP1,GRK4,COMT,LHCGR,IFNG,	IL6,KDR,AGT,ACE2,NPPA,KL,LHCGR,	21	0.777778
3	NOS3,CYP4F2,HSPA4	NOS3,KNG1,CAT,CALM1,CYP2E1,REN,POMC,PTH,TNF,SELE,NPY,HIF1A,IFNG,SRC,TGFB1,COMT,TRPV5,CACNA2D1,INS,IL6,ACE2,SP1,KDR,ATP1B1,AGT,NPPA,KL,	IL6,ACE2,KDR,AGT,NPPA,KL,	21	0.777778
3	NOS3,CLCNKB,FABP3	KNG1,NOS3,CAT,HIF1A,CYP2E1,REN,CALM1,NPY,POMC,SRC,SELE,IFNG,PTH,TNF,TGFB1,COMT,INS,ACE2,IL6,AGT,KDR,CACNA2D1,SP1,NPPA,ATP1B1,PTGER3,AKT1,	ACE2,IL6,AGT,KDR,NPPA,	22	0.814815
3	NOS3,NEDD4L,CYP2J2	KNG1,NOS3,REN,CALM1,HIF1A,CAT,NPY,CYP2E1,IFNG,PTH,SELE,POMC,SRC,TNF,TGFB1,ACE2,COMT,IL6,TRPV5,INS,CACNA2D1,KDR,NPPA,SP1,KL,ATP1B1,GRK4,	ACE2,IL6,KDR,NPPA,KL,	22	0.814815
3	NOS3,P2RY2,GRK4	NOS3,REN,KNG1,CYP2E1,CAT,HIF1A,POMC,NPY,PTH,SELE,COMT,IFNG,SRC,TNF,TGFB1,CALM1,INS,TRPV5,CACNA2D1,NPPA,AGT,SP1,LHCGR,ACE2,IL6,SCT,ATP1B1,	NPPA,AGT,LHCGR,ACE2,IL6,SCT,	21	0.777778
3	NOS3,P2RY2,CACNA1D	KNG1,NOS3,CYP2E1,CAT,HIF1A,REN,NPY,POMC,CALM1,PTH,SELE,IFNG,COMT,SRC,TNF,TGFB1,ACE2,INS,IL6,TRPV5,SP1,AGT,ATP1B1,SCT,NPPA,AKT1,PTGER3,	ACE2,IL6,AGT,SCT,NPPA,	22	0.814815
3	NOS3,CACNA1C,BDKRB2	NOS3,PTH,POMC,KNG1,CAT,HIF1A,CYP2E1,REN,TRPV5,NPY,COMT,SELE,TGFB1,IFNG,TNF,SRC,SCT,KDR,INS,KL,IL6,SP1,AGT,NPPA,ATP1B1,NGF,LHCGR,	SCT,KDR,KL,IL6,AGT,NPPA,NGF,	20	0.740741
3	NOS3,GRK4,HMOX1	NOS3,REN,KNG1,HIF1A,CYP2E1,CAT,NPY,POMC,PTH,IFNG,SELE,TGFB1,TNF,COMT,SRC,AGT,CALM1,TRPV5,INS,SP1,CACNA2D1,NPPA,LHCGR,KDR,SCT,ATP1B1,KL,	AGT,NPPA,LHCGR,KDR,SCT,	22	0.814815
3	NOS3,ADIPOQ,AGT	NOS3,KNG1,HIF1A,CAT,CYP2E1,REN,CALM1,NPY,POMC,IFNG,TNF,PTH,SELE,ACE2,SRC,TGFB1,COMT,TRPV5,KDR,CACNA2D1,NPPA,AGT,KL,ATP1B1,SP1,PTGER3,INS,	ACE2,KDR,NPPA,AGT,KL,	22	0.814815
3	NOS3,CACNA1D,SLCO1B1	KNG1,NOS3,HIF1A,CAT,REN,POMC,CYP2E1,CALM1,NPY,PTH,SELE,IFNG,TNF,SRC,TGFB1,COMT,IL6,ACE2,INS,TRPV5,KDR,AGT,SP1,ATP1B1,NPPA,KL,PTGER3,	IL6,ACE2,KDR,AGT,NPPA,KL,	21	0.777778
3	NOS3,ADRB2,GNB3	NOS3,CAT,KNG1,HIF1A,CYP2E1,CALM1,REN,TNF,SELE,NPY,IFNG,PTH,POMC,SRC,TGFB1,COMT,INS,TRPV5,CACNA2D1,IL6,AGT,SP1,ACE2,KDR,ATP1B1,NPPA,KL,	IL6,AGT,ACE2,KDR,NPPA,	22	0.814815
3	NOS3,SLCO1B1,CALCA	KNG1,NOS3,HIF1A,CAT,CALM1,REN,POMC,CYP2E1,NPY,PTH,SELE,IFNG,SRC,TNF,TGFB1,COMT,ACE2,IL6,TRPV5,INS,CACNA2D1,KDR,AGT,SP1,ATP1B1,NPPA,KL,	ACE2,IL6,KDR,AGT,NPPA,KL,	21	0.777778
3	NOS3,SELE,ADIPOQ	KNG1,NOS3,CYP2E1,CAT,NPY,REN,CALM1,PTH,HIF1A,POMC,COMT,SRC,IL6,TNF,TRPV5,ACE2,CACNA2D1,TGFB1,AGT,SP1,SCT,IFNG,PTGER3,KDR,NPPA,INS,KL,	IL6,ACE2,AGT,SCT,KDR,NPPA,	21	0.777778
3	NOS3,CALCA,ACE2	NOS3,KNG1,REN,POMC,PTH,CYP2E1,CAT,NPY,IL6,TNF,TRPV5,SELE,COMT,HIF1A,SRC,KDR,IFNG,TGFB1,KL,INS,SP1,SCT,LHCGR,NPPA,AKT1,ATP1B1,CALM1,	IL6,KDR,KL,SCT,LHCGR,NPPA,	21	0.777778
3	NOS3,REN,GRK4	REN,NOS3,KNG1,HIF1A,CYP2E1,CAT,NPY,PTH,POMC,SELE,COMT,TNF,SRC,IFNG,TGFB1,CALM1,TRPV5,INS,KDR,CACNA2D1,LHCGR,SP1,IL6,AGT,SCT,KL,ATP1B1,	KDR,LHCGR,IL6,AGT,SCT,KL,	21	0.777778
3	NOS3,VEGFA,GSTM3	KNG1,NOS3,CALM1,REN,NPY,CAT,PTH,CYP2E1,POMC,IFNG,TNF,SELE,SP1,HIF1A,INS,ACE2,TGFB1,CACNA2D1,COMT,SCT,FABP3,NPPA,PNMT,TRPV5,IL6,ATP1B1,AGT,	ACE2,SCT,FABP3,NPPA,PNMT,IL6,AGT,	20	0.740741
3	NOS3,PSMA6,ATP1B1	NOS3,KNG1,CAT,HIF1A,CYP2E1,CALM1,REN,POMC,PTH,NPY,SRC,COMT,TNF,TGFB1,TRPV5,INS,CACNA2D1,KDR,SP1,AGT,IL6,ACE2,IFNG,KL,NPPA,GRK4,SCT,	KDR,AGT,IL6,ACE2,KL,NPPA,	21	0.777778
3	NOS3,CYP19A1,SLCO1B1	KNG1,NOS3,HIF1A,REN,CALM1,CAT,CYP2E1,NPY,SELE,PTH,IFNG,POMC,SRC,TNF,TGFB1,COMT,ACE2,TRPV5,INS,KDR,CACNA2D1,IL6,NPPA,AGT,SP1,KL,ATP1B1,	ACE2,KDR,IL6,NPPA,AGT,KL,	21	0.777778
3	NOS3,CALCA,BDKRB2	NOS3,KNG1,CAT,HIF1A,CYP2E1,POMC,PTH,REN,CALM1,NPY,IFNG,SELE,TGFB1,TNF,COMT,SRC,ACE2,TRPV5,INS,SCT,IL6,CACNA2D1,KDR,SP1,AGT,ATP1B1,NPPA,	ACE2,SCT,IL6,KDR,AGT,	22	0.814815
4	NOS3,SCNN1A,CALCA,CACNA1D	KNG1,NOS3,CYP2E1,CAT,HIF1A,NPY,REN,POMC,CALM1,PTH,SELE,IFNG,TGFB1,COMT,SRC,TNF,INS,IL6,ACE2,TRPV5,SP1,KDR,AGT,ATP1B1,SCT,NPPA,KL,	IL6,ACE2,KDR,AGT,SCT,NPPA,	21	0.777778
4	NOS3,PNMT,CHGA,CYP4F2	NOS3,CAT,KNG1,HIF1A,POMC,CALM1,REN,CYP2E1,TNF,IFNG,SELE,SRC,PTH,ACE2,IL6,COMT,KDR,CACNA2D1,TGFB1,AGT,TRPV5,KL,NPPA,ATP1B1,AKT1,INS,GRK4,	ACE2,IL6,KDR,AGT,KL,NPPA,	21	0.777778
4	NOS3,HSPA4,IL10,NPR1	KNG1,NOS3,CAT,CYP2E1,CALM1,REN,POMC,NPY,PTH,IFNG,SELE,HIF1A,SRC,COMT,TGFB1,TNF,ACE2,TRPV5,INS,CACNA2D1,SP1,KDR,ATP1B1,KL,AGT,PTGER3,SCT,	ACE2,KDR,KL,AGT,	23	0.851852
4	NOS3,GSTM3,CYP4F2,PTPN1	KNG1,NOS3,REN,POMC,HIF1A,NPY,CAT,PTH,ACE2,IFNG,SELE,CYP2E1,CALM1,TNF,TGFB1,TRPV5,COMT,IL6,SCT,SP1,AGT,CACNA2D1,ATP1B1,NPPA,FABP3,PTGER3,LHCGR,	ACE2,IL6,SCT,AGT,NPPA,FABP3,LHCGR,	20	0.740741
4	NOS3,CLCNKB,GSTM3,CYP19A1	KNG1,NOS3,HIF1A,CAT,CALM1,REN,CYP2E1,NPY,POMC,SELE,IFNG,PTH,TNF,SRC,TGFB1,COMT,ACE2,IL6,INS,CACNA2D1,SP1,ATP1B1,AGT,KDR,NPPA,PTGER3,GRK4,	ACE2,IL6,AGT,KDR,NPPA,	22	0.814815
4	NOS3,EMILIN1,SLC6A9,FABP3	NOS3,CAT,CYP2E1,HIF1A,KNG1,CALM1,REN,POMC,PTH,SRC,NPY,TNF,COMT,INS,TRPV5,CACNA2D1,SELE,IFNG,IL6,KDR,AGT,SP1,ACE2,TGFB1,ATP1B1,NPPA,KL,	IL6,KDR,AGT,ACE2,NPPA,	22	0.814815
4	NOS3,EMILIN1,SLC7A1,CHGA	KNG1,NOS3,CAT,POMC,HIF1A,CALM1,CYP2E1,REN,SELE,TNF,SRC,IFNG,PTH,PTGER3,IL6,ACE2,CACNA2D1,AGT,KDR,NPY,TRPV5,COMT,NPPA,AKT1,ATP1B1,KL,GRK4,	IL6,ACE2,AGT,KDR,NPPA,KL,	21	0.777778
4	NOS3,WNK1,GRK4,TGFB1	KNG1,NOS3,POMC,CAT,CYP2E1,REN,PTH,HIF1A,NPY,SELE,COMT,TNF,SRC,IL6,INS,CALM1,SP1,LHCGR,AGT,TRPV5,CACNA2D1,PTGER3,NPPA,ATP1B1,KDR,SCT,ACE2,	IL6,LHCGR,AGT,NPPA,KDR,SCT,ACE2,	20	0.740741
4	NOS3,HMOX1,TGFB1,WNK1	NOS3,KNG1,REN,CAT,CYP2E1,CALM1,HIF1A,NPY,PTH,SELE,COMT,POMC,TNF,ACE2,SRC,IFNG,SP1,INS,AGT,CACNA2D1,NPPA,PTGER3,ATP1B1,TRPV5,KDR,SCT,IL6,	ACE2,AGT,NPPA,KDR,SCT,	22	0.814815
4	NOS3,BDKRB2,KLK1,WNK1	NOS3,CALM1,CAT,HIF1A,CYP2E1,KNG1,POMC,REN,TNF,IFNG,SELE,CACNA2D1,TGFB1,NPY,COMT,ACE2,SRC,SP1,INS,AGT,IL6,GRK4,PTH,ATP1B1,NGF,NPPA,SCT,	ACE2,AGT,IL6,NGF,NPPA,SCT,	21	0.777778
4	NOS3,REN,NPR1,SCNN1A	REN,NOS3,HIF1A,CYP2E1,CAT,NPY,PTH,KNG1,ACE2,IFNG,CALM1,SELE,COMT,POMC,SRC,TNF,TGFB1,TRPV5,INS,KDR,SCT,SP1,KL,CACNA2D1,IL6,AGT,ATP1B1,	ACE2,KDR,SCT,KL,IL6,AGT,	21	0.777778
4	NOS3,GDF15,CYP2J2,CYP4A11	NOS3,REN,HIF1A,CAT,PTH,ACE2,NPY,KNG1,POMC,CALM1,IFNG,SRC,SELE,CYP2E1,TGFB1,INS,COMT,TRPV5,AGT,NPPA,CACNA2D1,IL6,TNF,AKT1,SCT,ATP1B1,KL,	ACE2,AGT,NPPA,IL6,SCT,	22	0.814815
4	NOS3,HMOX1,KL,NR3C2	KNG1,CALM1,NOS3,HIF1A,CAT,REN,CYP2E1,IFNG,CACNA2D1,ACE2,NPY,POMC,SELE,TGFB1,TNF,COMT,AGT,SP1,SRC,PTGER3,INS,WNK4,GRK4,ATP1B1,IL6,FABP3,PTH,	ACE2,AGT,WNK4,IL6,FABP3,	22	0.814815
4	NOS3,SLC7A1,NPPB,NPR1	NOS3,CAT,KNG1,CYP2E1,HIF1A,NPY,PTH,ACE2,IFNG,CALM1,POMC,SRC,REN,SELE,TNF,TGFB1,AKT1,TRPV5,COMT,IL6,SCT,AGT,CACNA2D1,NPPA,ATP1B1,KL,KDR,	ACE2,IL6,SCT,AGT,NPPA,KL,KDR,	21	0.777778
4	NOS3,HMOX1,KLKB1,SCNN1A	NOS3,CALM1,CAT,HIF1A,CYP2E1,KNG1,REN,CACNA2D1,IFNG,TNF,SELE,POMC,ACE2,NPY,TGFB1,COMT,SRC,AGT,SP1,INS,GRK4,WNK4,ATP1B1,NPPA,PTGER3,PTH,IL6,	ACE2,AGT,WNK4,NPPA,IL6,	22	0.814815
4	NOS3,HSD3B1,ACE2,SCNN1A	NOS3,KNG1,REN,POMC,CAT,PTH,CYP2E1,NPY,IL6,TNF,TRPV5,SELE,HIF1A,SRC,COMT,IFNG,KDR,TGFB1,KL,INS,SP1,LHCGR,NPPA,SCT,ATP1B1,AKT1,CALM1,	IL6,KDR,KL,LHCGR,NPPA,SCT,	21	0.777778
4	NOS3,ACE2,NEDD4L,GNB3	NOS3,KNG1,REN,CAT,CYP2E1,PTH,POMC,IL6,NPY,TNF,TRPV5,SELE,HIF1A,IFNG,SRC,COMT,TGFB1,KDR,KL,INS,SP1,AKT1,NPPA,ATP1B1,SCT,CALM1,AGT,	IL6,KDR,KL,NPPA,SCT,	22	0.814815
4	NOS3,TNFRSF4,EMILIN1,CYP19A1	KNG1,NOS3,CAT,CYP2E1,HIF1A,CALM1,REN,POMC,NPY,PTH,SELE,SRC,IFNG,COMT,TRPV5,IL6,INS,TNF,CACNA2D1,ACE2,KDR,TGFB1,SP1,ATP1B1,NPPA,AGT,KL,	IL6,ACE2,KDR,NPPA,AGT,KL,	21	0.777778
4	NOS3,WNK4,PTGER2,SLC6A9	KNG1,CALM1,NOS3,HIF1A,CAT,CYP2E1,GRK4,NPY,REN,ACE2,IFNG,TGFB1,COMT,TNF,PTGER3,SRC,IL6,AGT,SELE,INS,ADRB1,SP1,ATP1B1,KDR,NPPA,AKT1,FABP3,	ACE2,IL6,AGT,ADRB1,KDR,NPPA,FABP3,	20	0.740741
4	NOS3,AGT,SELE,SLC6A9	NOS3,KNG1,HIF1A,CAT,CYP2E1,REN,CALM1,POMC,NPY,PTH,TNF,SRC,COMT,TGFB1,TRPV5,INS,ACE2,KDR,CACNA2D1,SP1,AGT,KL,NPPA,SCT,PTGER3,GRK4,LHCGR,	ACE2,KDR,AGT,KL,NPPA,SCT,LHCGR,	20	0.740741
4	NOS3,SOD3,CYP4F2,CACNA1C	NPY,COMT,KNG1,PTH,HIF1A,REN,TRPV5,CYP2E1,POMC,SELE,SRC,PTGER3,TGFB1,SP1,KDR,IL6,INS,SCT,KL,ACE2,AGT,TNF,TH,PNMT,DBH,IFNG,CALM1,	KDR,IL6,SCT,KL,ACE2,AGT,TH,PNMT,DBH,	18	0.666667
4	NOS3,FURIN,PNMT,CLCNKB	NOS3,CAT,KNG1,CYP2E1,IFNG,REN,POMC,CALM1,TNF,SELE,SRC,HIF1A,PTH,ACE2,IL6,COMT,CACNA2D1,NPPA,AGT,AKT1,KDR,PTGER3,ATP1B1,KL,GRK4,FABP3,INS,	ACE2,IL6,NPPA,AGT,KDR,KL,FABP3,	20	0.740741
4	NOS3,GDF15,NEDD4L,CLCNKB	KNG1,NOS3,CAT,HIF1A,CYP2E1,CALM1,REN,NPY,POMC,SELE,IFNG,SRC,PTH,TGFB1,COMT,INS,ACE2,IL6,TNF,AGT,CACNA2D1,ATP1B1,KDR,SP1,PTGER3,NPPA,GRK4,	ACE2,IL6,AGT,KDR,NPPA,	22	0.814815
4	NOS3,ADIPOQ,HMOX1,ADRA2B	NOS3,KNG1,CAT,HIF1A,CYP2E1,REN,POMC,CALM1,IFNG,PTH,SELE,TNF,TGFB1,ACE2,COMT,SRC,CACNA2D1,NPY,TRPV5,AGT,KDR,NPPA,SCT,ATP1B1,SP1,INS,KL,	ACE2,AGT,KDR,NPPA,SCT,	22	0.814815
4	NOS3,REN,KLKB1,FURIN	REN,NOS3,CALM1,ACE2,CAT,IFNG,CYP2E1,KNG1,CACNA2D1,SELE,HIF1A,TNF,NPY,POMC,COMT,SRC,PTGER3,INS,SP1,AGT,WNK4,IL6,GRK4,ATP1B1,PTH,AKT1,HSD11B2,	ACE2,AGT,WNK4,IL6,	23	0.851852
4	NOS3,CLCNKB,HMOX1,CHGA	NOS3,KNG1,CAT,HIF1A,REN,CALM1,CYP2E1,IFNG,POMC,SELE,TNF,ACE2,SRC,COMT,INS,TGFB1,PTH,AGT,NPPA,KDR,CACNA2D1,PTGER3,SP1,GRK4,ATP1B1,KL,NPY,	ACE2,AGT,NPPA,KDR,KL,	22	0.814815
4	NOS3,ATP1A1,KNG1,KL	NOS3,CALM1,CAT,HIF1A,REN,CYP2E1,KNG1,CACNA2D1,POMC,TNF,NPY,ACE2,IFNG,SRC,COMT,TGFB1,SELE,INS,SP1,IL6,AGT,GRK4,WNK4,NPPA,PTGER3,AKT1,NPPB,	ACE2,IL6,AGT,WNK4,NPPA,	22	0.814815
4	NOS3,ATP1B1,ALDH2,VEGFA	NPY,REN,KNG1,PTH,POMC,ACE2,CALM1,SP1,HIF1A,SCT,INS,TGFB1,TNF,PNMT,TRPV5,FABP3,CACNA2D1,PTGER3,NOS3,NPPA,IFNG,SIRT1,AGT,NGF,IL6,EGF,LHCGR,	ACE2,SCT,PNMT,FABP3,NPPA,AGT,NGF,IL6,EGF,	18	0.666667
4	NOS3,P2RY2,SOD3,GRK4	NPY,COMT,KNG1,HIF1A,PTH,REN,CYP2E1,POMC,SELE,SP1,SRC,PTGER3,TGFB1,INS,ACE2,IL6,SCT,TRPV5,CALM1,AGT,KDR,IFNG,TH,TNF,PNMT,DBH,LHCGR,	ACE2,IL6,SCT,AGT,KDR,TH,PNMT,DBH,LHCGR,	18	0.666667
4	NOS3,HSPA4,ACE2,PTK2B	NOS3,REN,KNG1,POMC,CAT,CYP2E1,PTH,NPY,TNF,TRPV5,SELE,IL6,COMT,IFNG,TGFB1,KL,KDR,INS,SRC,SCT,LHCGR,HIF1A,NPPA,SP1,CALM1,ATP1B1,CACNA2D1,	IL6,KL,KDR,SCT,LHCGR,NPPA,	21	0.777778
5	NOS3,TNFRSF4,EMILIN1,FABP3,FBN1	KNG1,NOS3,CAT,CYP2E1,HIF1A,REN,CALM1,POMC,PTH,NPY,SRC,SELE,COMT,INS,IFNG,IL6,TRPV5,TNF,KDR,CACNA2D1,ACE2,AGT,SP1,NPPA,KL,ATP1B1,PTGER3,	IL6,KDR,ACE2,AGT,NPPA,KL,	21	0.777778
5	NOS3,CACNA1C,PPARG,EMILIN1,RNLS	NOS3,HIF1A,KNG1,CYP2E1,CAT,PTH,TRPV5,NPY,SELE,REN,POMC,KDR,TNF,COMT,NPPA,KL,SRC,IFNG,IL6,AGT,TGFB1,SCT,INS,CALM1,ATP1B1,ACE2,GRK4,	KDR,NPPA,KL,IL6,AGT,SCT,ACE2,	20	0.740741
5	NOS3,PTGER2,PTPN1,KLK1,CYP19A1	KNG1,CALM1,NOS3,CAT,NPY,CYP2E1,HIF1A,GRK4,CACNA2D1,IFNG,ACE2,REN,SELE,TNF,PTGER3,TGFB1,COMT,IL6,ADRB1,WNK4,SP1,AGT,ATP1B1,FABP3,NGF,EGF,NPPA,	ACE2,IL6,ADRB1,WNK4,AGT,FABP3,NGF,EGF,	19	0.703704
5	NOS3,IL10,GNB3,MTHFR,GRK4	NOS3,HIF1A,KNG1,REN,CYP2E1,CAT,POMC,SELE,IFNG,PTH,SRC,CALM1,TGFB1,NPY,TNF,TRPV5,AGT,INS,CACNA2D1,KDR,NPPA,ACE2,KL,ATP1B1,SP1,LHCGR,IL6,	AGT,KDR,NPPA,ACE2,KL,LHCGR,	21	0.777778
5	NOS3,AGT,FBN1,GNB3,ADIPOQ	NOS3,KNG1,HIF1A,CAT,CYP2E1,REN,CALM1,TNF,NPY,SELE,PTH,POMC,IFNG,SRC,COMT,ACE2,TRPV5,CACNA2D1,KDR,AGT,SP1,NPPA,ATP1B1,PTGER3,KL,INS,GRK4,	ACE2,KDR,AGT,NPPA,KL,	22	0.814815
5	NOS3,CYP4A11,CACNA1C,SLCO1B1,CYP2J2	HIF1A,KNG1,PTH,NOS3,TRPV5,NPY,POMC,SELE,REN,CAT,SRC,NPPA,KDR,TNF,TGFB1,IFNG,KL,COMT,CYP2E1,INS,IL6,AGT,CALM1,SCT,ACE2,ATP1B1,SP1,	NPPA,KDR,KL,IL6,AGT,SCT,ACE2,	20	0.740741
5	NOS3,PTPN1,SCNN1B,ADIPOQ,VEGFA	KNG1,NOS3,CAT,CALM1,NPY,CYP2E1,POMC,REN,PTH,IFNG,SELE,TNF,HIF1A,ACE2,TGFB1,CACNA2D1,COMT,IL6,SCT,PTGER3,SP1,TRPV5,NPPA,ATP1B1,PNMT,GRK4,AGT,	ACE2,IL6,SCT,NPPA,PNMT,AGT,	21	0.777778
5	NOS3,GUCA2B,NEDD4L,CYP2J2,CACNA1C	NOS3,REN,KNG1,HIF1A,TRPV5,CAT,PTH,NPY,IFNG,CYP2E1,POMC,SELE,KDR,TNF,SRC,COMT,KL,TGFB1,FGF23,AGT,INS,SP1,IL6,AKT1,SCT,CALM1,ATP1B1,	KDR,KL,FGF23,AGT,IL6,SCT,	21	0.777778
5	NOS3,KLK1,CYP4A11,GRK4,HSPA4	NOS3,CALM1,CAT,CYP2E1,POMC,CACNA2D1,NPPA,TNF,KNG1,NPY,SELE,IFNG,AGT,HIF1A,COMT,TGFB1,SRC,SP1,INS,LHCGR,IL6,WNK4,REN,ATP1B1,PTH,PTGER3,SCT,	NPPA,AGT,LHCGR,IL6,WNK4,	22	0.814815
5	NOS3,NR3C2,CYP2J2,HSD3B1,GRK4	KNG1,NOS3,POMC,REN,HIF1A,CAT,NPY,CYP2E1,PTH,SELE,SRC,IFNG,TGFB1,TNF,CALM1,COMT,IL6,TRPV5,INS,CACNA2D1,KDR,LHCGR,ACE2,SP1,KL,ATP1B1,AGT,	IL6,KDR,LHCGR,ACE2,KL,	22	0.814815
5	NOS3,BDKRB2,P2RY2,AGTR1,NPR1	NOS3,CAT,HIF1A,CALM1,CYP2E1,REN,PTH,IFNG,TNF,NPY,POMC,SELE,TGFB1,COMT,SRC,KNG1,INS,CACNA2D1,ACE2,TRPV5,SP1,KDR,SCT,GRK4,KL,ATP1B1,NGF,	ACE2,KDR,SCT,KL,NGF,	22	0.814815
5	NOS3,MTHFR,ADIPOQ,BDKRB2,KNG1	NOS3,REN,HIF1A,KNG1,CAT,CYP2E1,POMC,PTH,CALM1,IFNG,SELE,TNF,SRC,TGFB1,NPY,ACE2,TRPV5,IL6,CACNA2D1,AGT,KDR,SCT,NPPA,ATP1B1,KL,NPPB,INS,	ACE2,IL6,AGT,KDR,SCT,NPPA,KL,NPPB,	19	0.703704
5	NOS3,PTPN1,TNFRSF4,SLC6A9,WNK1	KNG1,NOS3,CAT,CYP2E1,HIF1A,NPY,REN,CALM1,POMC,PTH,IFNG,TGFB1,COMT,IL6,TNF,SELE,ACE2,CACNA2D1,SP1,AGT,ATP1B1,PTGER3,NPPA,FABP3,SCT,TRPV5,GRK4,	IL6,ACE2,AGT,NPPA,FABP3,SCT,	21	0.777778
5	NOS3,GNB3,CYP11B2,ADRB2,NPPB	NOS3,KNG1,CAT,CALM1,CYP2E1,HIF1A,NPY,TNF,SELE,IFNG,SRC,TGFB1,COMT,NPPA,CACNA2D1,PTH,INS,IL6,SP1,POMC,TRPV5,KDR,ATP1B1,REN,KL,ACE2,PTGER3,	NPPA,IL6,KDR,KL,ACE2,	22	0.814815
5	NOS3,AGT,WNK4,PNMT,CACNA1D	NOS3,CAT,KNG1,HIF1A,CYP2E1,REN,TNF,IFNG,POMC,SELE,SRC,CALM1,TGFB1,ACE2,COMT,PTH,AGT,NPPA,ATP1B1,KDR,GRK4,FABP3,INS,AGTR1,AKT1,LHCGR,EGF,	ACE2,AGT,NPPA,KDR,FABP3,AGTR1,LHCGR,	20	0.740741
5	NOS3,TNFRSF4,IL10,CYP2J2,KL	KNG1,CALM1,NOS3,HIF1A,CAT,REN,CACNA2D1,CYP2E1,NPY,POMC,IFNG,SELE,ACE2,TGFB1,SRC,COMT,PTGER3,INS,SP1,AGT,WNK4,IL6,ATP1B1,GRK4,NPPA,TNF,FABP3,	ACE2,AGT,WNK4,IL6,NPPA,FABP3,	21	0.777778
5	NOS3,WNK1,HSPA4,BDKRB2,CYBA	NOS3,KNG1,CAT,CYP2E1,POMC,REN,PTH,CALM1,NPY,IFNG,HIF1A,SELE,TGFB1,TNF,COMT,SRC,INS,ACE2,SCT,IL6,SP1,CACNA2D1,TRPV5,ATP1B1,NPPA,KDR,AGT,	ACE2,SCT,IL6,NPPA,KDR,AGT,	21	0.777778
5	NOS3,SCNN1B,ADIPOQ,PPARG,AGT	NOS3,KNG1,HIF1A,CAT,CYP2E1,REN,CALM1,POMC,IFNG,NPY,TNF,PTH,SELE,ACE2,TGFB1,COMT,TRPV5,SRC,CACNA2D1,NPPA,KDR,ATP1B1,AGT,KL,PTGER3,GRK4,SCT,	ACE2,NPPA,KDR,AGT,KL,	22	0.814815
5	NOS3,KLK1,AGT,HSD3B1,GUCA2B	KNG1,CALM1,NOS3,HIF1A,CAT,CYP2E1,REN,CACNA2D1,IFNG,ACE2,POMC,NPY,TNF,SELE,TGFB1,COMT,SRC,SP1,INS,WNK4,GRK4,PTGER3,ATP1B1,AGT,FABP3,PTH,AGTR1,	ACE2,WNK4,AGT,FABP3,	23	0.851852
5	NOS3,ACE2,CALCA,CHGA,SLC7A1	NOS3,KNG1,CAT,POMC,REN,IL6,CYP2E1,TNF,PTH,HIF1A,SELE,TRPV5,IFNG,SRC,PTGER3,KDR,KL,AKT1,TGFB1,NPPA,CALM1,COMT,LHCGR,NPY,ATP1B1,AGT,CACNA2D1,	IL6,KDR,KL,NPPA,LHCGR,AGT,	21	0.777778
5	NOS3,ADIPOQ,CACNA1D,IL6,CYP11B2	KNG1,NOS3,CAT,CYP2E1,HIF1A,NPY,REN,CALM1,IFNG,SELE,PTH,POMC,TNF,SRC,TGFB1,COMT,ACE2,TRPV5,KDR,IL6,NPPA,ATP1B1,SP1,KL,INS,PTGER3,GRK4,	ACE2,KDR,IL6,NPPA,KL,	22	0.814815
5	NOS3,FURIN,SCNN1B,CYP4A11,TNFRSF4	NOS3,KNG1,CAT,IFNG,REN,CALM1,CYP2E1,PTH,POMC,SELE,NPY,SRC,COMT,HIF1A,TNF,CACNA2D1,INS,ACE2,TRPV5,IL6,NPPA,PTGER3,SP1,AGT,KDR,ATP1B1,KL,	ACE2,IL6,NPPA,AGT,KDR,	22	0.814815
5	NOS3,PTPN1,CACNA1D,CYP19A1,TGFB1	KNG1,NOS3,CAT,CYP2E1,REN,POMC,NPY,CALM1,HIF1A,PTH,TNF,SELE,COMT,IL6,TRPV5,ACE2,SP1,PTGER3,ATP1B1,NPPA,AGT,SCT,FABP3,IFNG,GRK4,CACNA2D1,LHCGR,	IL6,ACE2,NPPA,AGT,SCT,FABP3,LHCGR,	20	0.740741
5	NOS3,HMOX1,RNLS,ADRA2B,SLC6A9	NOS3,KNG1,CAT,HIF1A,CYP2E1,POMC,REN,CALM1,PTH,IFNG,TGFB1,TNF,ACE2,COMT,SRC,TRPV5,CACNA2D1,INS,SELE,AGT,NPY,KDR,SP1,ATP1B1,NPPA,SCT,KL,	ACE2,AGT,KDR,NPPA,SCT,KL,	21	0.777778
5	NOS3,SLC6A9,CACNA1C,CYP2J2,MTHFR	KNG1,POMC,HIF1A,NOS3,PTH,REN,TRPV5,CAT,CYP2E1,SRC,TNF,NPY,TGFB1,KDR,KL,IFNG,IL6,SELE,INS,AGT,NPPA,ATP1B1,CALM1,ACE2,SP1,LHCGR,AKT1,	KDR,KL,IL6,AGT,NPPA,ACE2,LHCGR,	20	0.740741
5	NOS3,ADD1,CACNA1C,SCNN1A,GUCA2B	KNG1,NOS3,PTH,HIF1A,POMC,CAT,CYP2E1,TRPV5,NPY,REN,SELE,TNF,SRC,COMT,TGFB1,IFNG,KDR,KL,INS,IL6,SP1,AGT,ATP1B1,SCT,ACE2,AKT1,LHCGR,	KDR,KL,IL6,AGT,SCT,ACE2,	21	0.777778
5	NOS3,TGFB1,ACE2,CLCNKB,NPPB	NOS3,REN,KNG1,CAT,CYP2E1,PTH,POMC,TNF,IL6,NPY,SELE,NPPA,COMT,SRC,HIF1A,TRPV5,INS,KDR,KL,SP1,AGT,AKT1,LHCGR,SCT,CALM1,ATP1B1,CACNA2D1,	IL6,NPPA,KDR,KL,AGT,LHCGR,SCT,	20	0.740741
5	NOS3,PNMT,PSMA6,ADRB1,CYP4A11	NOS3,CAT,KNG1,CALM1,HIF1A,CYP2E1,REN,TNF,IFNG,SELE,SRC,POMC,TGFB1,ACE2,PTH,COMT,CACNA2D1,IL6,AGT,GRK4,TRPV5,KDR,ATP1B1,NPPA,AKT1,KL,INS,	ACE2,IL6,AGT,KDR,NPPA,KL,	21	0.777778
5	NOS3,HMOX1,KLKB1,PTK2B,ACE2	REN,NOS3,CALM1,CAT,KNG1,IFNG,CYP2E1,TGFB1,TNF,CACNA2D1,POMC,NPY,SELE,ADD1,COMT,HIF1A,ADD2,SP1,INS,FABP3,WNK4,LHCGR,ATP1B1,PTGER3,PTH,NPPA,IL6,	ADD1,ADD2,FABP3,WNK4,LHCGR,NPPA,	21	0.777778
5	NOS3,HSD3B1,VEGFA,CYP4F2,PNMT	KNG1,NOS3,CAT,POMC,CALM1,TNF,REN,CYP2E1,IFNG,SELE,PTH,FABP3,EGF,CACNA2D1,HIF1A,ACE2,SIRT1,COMT,INS,TGFB1,ATF3,IL6,NPPA,ATP1B1,GRK4,TRPV5,PTGER3,	FABP3,EGF,ACE2,ATF3,IL6,NPPA,	21	0.777778
6	NOS3,CYP4A11,SLCO1B1,HMOX1,AGTR1,SCNN1A	REN,IFNG,KNG1,NOS3,HIF1A,ACE2,CALM1,POMC,NPY,CAT,PTH,TNF,CYP2E1,TGFB1,SELE,COMT,SRC,NPPA,INS,TRPV5,CACNA2D1,SP1,KDR,ATP1B1,SCT,PTGER3,KL,	ACE2,NPPA,KDR,SCT,KL,	22	0.814815
6	NOS3,KL,HMOX1,FBN1,ADD1,CLCNKB	NOS3,KNG1,CALM1,CAT,CYP2E1,HIF1A,TNF,POMC,SELE,REN,NPY,CACNA2D1,IFNG,COMT,ACE2,SP1,AGT,SRC,INS,GRK4,PTGER3,ATP1B1,NPPA,TGFB1,IL6,FABP3,WNK4,	ACE2,AGT,NPPA,IL6,FABP3,	22	0.814815
6	NOS3,IL10,ATP1B1,P2RY2,RNLS,GSTM3	NOS3,CALM1,HIF1A,REN,CAT,KNG1,CYP2E1,PTH,NPY,POMC,SRC,TGFB1,COMT,CACNA2D1,INS,TRPV5,KDR,TNF,AGT,NPPA,GRK4,KL,SP1,IFNG,ACE2,SCT,PTGER3,	KDR,AGT,NPPA,KL,ACE2,SCT,	21	0.777778
6	NOS3,FABP3,PTGER2,KL,PTK2B,ALDH2	CALM1,KNG1,NPY,HIF1A,ACE2,PTGER3,GRK4,CACNA2D1,REN,IFNG,SELE,TGFB1,TNF,SRC,IL6,INS,NOS3,ADRB1,AGT,WNK4,ATP1B1,SP1,AKT1,NGF,NPPA,COMT,ELN,	ACE2,IL6,ADRB1,AGT,WNK4,NGF,NPPA,	20	0.740741
6	NOS3,FBN1,SLC6A9,AGTR1,HMOX1,NPPB	NOS3,KNG1,CALM1,CAT,CYP2E1,HIF1A,TNF,REN,POMC,NPY,PTH,IFNG,NPPA,COMT,ACE2,SRC,CACNA2D1,INS,SP1,SELE,TRPV5,KDR,ATP1B1,GRK4,TGFB1,KL,PTGER3,	NPPA,ACE2,KDR,KL,	23	0.851852
6	NOS3,HSPA4,AGTR1,GNB3,PTGER2,CYBA	CALM1,KNG1,REN,HIF1A,CYP2E1,NOS3,NPY,IFNG,CAT,ACE2,SELE,COMT,TNF,GRK4,TGFB1,SRC,CACNA2D1,INS,PTGER3,KDR,TRPV5,SP1,ATP1B1,NPPA,KL,SCT,AGT,	ACE2,KDR,NPPA,KL,SCT,AGT,	21	0.777778
6	NOS3,GDF15,KLK1,ADRB2,CYP4A11,SLCO1B1	KNG1,CALM1,NOS3,HIF1A,CAT,CACNA2D1,REN,NPY,POMC,CYP2E1,SELE,IFNG,ACE2,SRC,TGFB1,IL6,COMT,INS,PTGER3,AGT,TNF,WNK4,ATP1B1,SP1,AKT1,NPPA,FABP3,	ACE2,IL6,AGT,WNK4,NPPA,FABP3,	21	0.777778
6	NOS3,SELE,TH,GDF15,SCNN1A,AGT	NOS3,HIF1A,CAT,CALM1,KNG1,CYP2E1,REN,POMC,PTH,SRC,NPY,COMT,TGFB1,INS,CACNA2D1,TRPV5,KDR,TNF,AGT,KL,SP1,GRK4,ACE2,NPPA,FABP3,AGTR1,SCT,	KDR,AGT,KL,ACE2,NPPA,FABP3,AGTR1,	20	0.740741
6	NOS3,PSMA6,SLC6A9,NEDD4L,TNFRSF4,RNLS	NOS3,KNG1,CALM1,HIF1A,CAT,CYP2E1,REN,POMC,NPY,PTH,SRC,TGFB1,IFNG,COMT,CACNA2D1,INS,SELE,TRPV5,TNF,IL6,AGT,KDR,ATP1B1,SP1,GRK4,KL,NPPA,	IL6,AGT,KDR,KL,	23	0.851852
6	NOS3,CACNA1C,ADIPOQ,AGT,PTPN1,SLCO1B1	NOS3,HIF1A,KNG1,PTH,POMC,CAT,NPY,REN,TRPV5,TNF,CYP2E1,SELE,IFNG,TGFB1,COMT,KDR,SCT,KL,ACE2,SP1,NPPA,ATP1B1,PTGER3,AGT,CALM1,PNMT,LHCGR,	KDR,SCT,KL,ACE2,NPPA,AGT,PNMT,	20	0.740741
6	NOS3,SELE,ADRB2,KLK1,HSPA4,SCNN1B	NOS3,KNG1,CALM1,CAT,CYP2E1,CACNA2D1,REN,HIF1A,NPY,POMC,COMT,TNF,IL6,TGFB1,SRC,SP1,INS,WNK4,PTGER3,ACE2,AGT,NPPA,GRK4,FABP3,IFNG,PTH,ELN,	IL6,WNK4,ACE2,AGT,NPPA,FABP3,ELN,	20	0.740741
6	NOS3,NPPB,KLKB1,SCNN1B,CYBA,CACNA1D	KNG1,CALM1,NOS3,CAT,HIF1A,CYP2E1,POMC,NPY,IFNG,SELE,CACNA2D1,TNF,ACE2,TGFB1,REN,COMT,NPPA,SRC,IL6,SP1,INS,AGT,PTGER3,WNK4,ATP1B1,GRK4,FABP3,	ACE2,NPPA,IL6,AGT,WNK4,FABP3,	21	0.777778
6	NOS3,NPR1,HSPA4,CACNA1D,HSD3B1,KNG1	NOS3,CAT,KNG1,CYP2E1,CALM1,REN,POMC,NPY,SELE,TNF,PTH,SRC,HIF1A,IFNG,COMT,TGFB1,INS,IL6,SP1,TRPV5,KDR,ATP1B1,GRK4,CACNA2D1,KL,ACE2,PTGER3,	IL6,KDR,KL,ACE2,	23	0.851852
6	NOS3,CYBA,CYP19A1,GRK4,SELE,SOD3	NPY,KNG1,COMT,HIF1A,PTH,CYP2E1,POMC,PTGER3,REN,SRC,IL6,TGFB1,SP1,INS,TRPV5,SCT,CALM1,TH,PNMT,DBH,LHCGR,KDR,CACNA2D1,AGT,KL,TNF,ACE2,	IL6,SCT,TH,PNMT,DBH,LHCGR,KDR,AGT,KL,ACE2,	17	0.62963
6	NOS3,FBN1,PSMA6,KLK1,EMILIN1,SLCO1B1	KNG1,CALM1,NOS3,CAT,HIF1A,CACNA2D1,REN,POMC,CYP2E1,NPY,SELE,TNF,ACE2,IL6,IFNG,COMT,SRC,PTGER3,SP1,INS,AGT,WNK4,ATP1B1,GRK4,NPPA,FABP3,AKT1,	ACE2,IL6,AGT,WNK4,NPPA,FABP3,	21	0.777778
6	NOS3,PTPN1,KNG1,GNB3,GSTM3,PSMA6	KNG1,NOS3,REN,CAT,NPY,HIF1A,CALM1,CYP2E1,PTH,TNF,SELE,IFNG,POMC,TGFB1,ACE2,COMT,SP1,TRPV5,IL6,CACNA2D1,AGT,PTGER3,NPPB,ATP1B1,SCT,NPPA,PNMT,	ACE2,IL6,AGT,NPPB,SCT,NPPA,PNMT,	20	0.740741
6	NOS3,NPR1,CYP4A11,SLCO1B1,ACE2,IL6	NOS3,KNG1,REN,POMC,PTH,CAT,NPY,TNF,TRPV5,CYP2E1,SELE,IL6,HIF1A,SRC,KDR,TGFB1,IFNG,KL,COMT,INS,LHCGR,SP1,SCT,ATP1B1,AKT1,CALM1,CACNA2D1,	IL6,KDR,KL,LHCGR,SCT,	22	0.814815
6	NOS3,TGFB1,P2RY2,CYBA,SLC7A1,GRK4	NOS3,CAT,KNG1,REN,CYP2E1,HIF1A,POMC,PTH,NPY,TNF,SELE,SRC,CALM1,TRPV5,IL6,AGT,NPPA,COMT,CACNA2D1,KDR,LHCGR,PTGER3,KL,AKT1,ATP1B1,IFNG,ACE2,	IL6,AGT,NPPA,KDR,LHCGR,KL,	21	0.777778
6	NOS3,GDF15,PTGER2,FBN1,RNLS,TH	KNG1,CALM1,NOS3,CAT,HIF1A,CYP2E1,GRK4,REN,SELE,SRC,CACNA2D1,ACE2,NPY,IFNG,COMT,INS,IL6,ADRB1,AGT,KDR,PTGER3,TRPV5,TNF,ATP1B1,AKT1,SP1,KL,	ACE2,IL6,ADRB1,AGT,KDR,KL,	21	0.777778
6	NOS3,HSPA4,TGFB1,HSD3B1,NEDD4L,ADRB1	NOS3,KNG1,CALM1,CAT,CYP2E1,TNF,SELE,REN,NPY,COMT,POMC,SRC,CACNA2D1,PTH,HIF1A,IL6,INS,GRK4,SP1,TRPV5,PTGER3,ATP1B1,NPPA,KDR,IFNG,ACE2,AKT1,	IL6,NPPA,KDR,ACE2,	23	0.851852
6	NOS3,NEDD4L,PSMA6,SLC7A1,REN,PTGER2	KNG1,CALM1,NOS3,CAT,HIF1A,REN,CYP2E1,GRK4,NPY,IFNG,ACE2,SELE,TNF,SRC,TGFB1,CACNA2D1,PTGER3,IL6,COMT,KDR,ADRB1,AGT,TRPV5,AKT1,ATP1B1,FABP3,KL,	ACE2,IL6,KDR,ADRB1,AGT,FABP3,KL,	20	0.740741
6	NOS3,TGFB1,REN,FABP3,PTK2B,PPARG	REN,NOS3,KNG1,CAT,CYP2E1,CALM1,HIF1A,NPY,PTH,SELE,TNF,POMC,COMT,ACE2,CACNA2D1,TRPV5,IL6,SRC,PTGER3,INS,IFNG,ATP1B1,AGT,KDR,SCT,GRK4,KL,	ACE2,IL6,AGT,KDR,SCT,KL,	21	0.777778
6	NOS3,NPPB,IL10,ADRB1,KNG1,PTK2B	KNG1,NOS3,HIF1A,CALM1,CAT,CYP2E1,NPY,INS,SELE,SRC,IFNG,TGFB1,COMT,PTH,ACE2,NPPA,TNF,REN,POMC,TRPV5,CACNA2D1,GRK4,AGT,SP1,KDR,ATP1B1,PTGER3,	ACE2,NPPA,AGT,KDR,	23	0.851852
6	NOS3,PTPN1,PNMT,ADD1,SELE,ADIPOQ	NOS3,CAT,KNG1,TNF,POMC,CYP2E1,HIF1A,CALM1,REN,IL6,PTH,TGFB1,COMT,CACNA2D1,ATF3,AGT,NPPA,IFNG,TRPV5,ACE2,GRK4,KDR,LHCGR,PTGER3,KL,ELN,AGTR1,	IL6,ATF3,AGT,NPPA,ACE2,KDR,LHCGR,KL,ELN,	18	0.666667
6	NOS3,SLC7A1,KLK1,ADIPOQ,TNFRSF4,SCNN1B	NOS3,CALM1,KNG1,CAT,HIF1A,CYP2E1,CACNA2D1,REN,POMC,IFNG,SRC,NPY,SELE,IL6,TGFB1,TNF,ACE2,AKT1,AGT,COMT,GRK4,PTGER3,WNK4,ATP1B1,NPPA,NGF,PTH,	IL6,ACE2,AGT,WNK4,NPPA,NGF,	21	0.777778
6	NOS3,ADD1,RNLS,AGT,CACNA1C,ADIPOQ	NOS3,HIF1A,KNG1,PTH,POMC,CAT,CYP2E1,TRPV5,REN,TNF,NPY,SELE,IFNG,TGFB1,SRC,KDR,COMT,KL,NPPA,ACE2,AGT,ATP1B1,SP1,SCT,INS,LHCGR,GRK4,	KDR,KL,NPPA,ACE2,AGT,SCT,LHCGR,	20	0.740741
6	NOS3,HMOX1,PTPN1,TGFB1,MTHFR,KL	KNG1,CALM1,NOS3,CAT,HIF1A,CYP2E1,REN,CACNA2D1,POMC,ACE2,SELE,TNF,NPY,IFNG,AGT,PTGER3,WNK4,FABP3,IL6,ATP1B1,GRK4,NPPA,SP1,EGF,PTH,SIRT1,LHCGR,	ACE2,AGT,WNK4,FABP3,IL6,NPPA,EGF,LHCGR,	19	0.703704
6	NOS3,GSTM3,WNK1,HMOX1,PTGER2,CACNA1C	HIF1A,KNG1,NOS3,CALM1,NPY,GRK4,CAT,IFNG,KDR,CYP2E1,REN,ACE2,TGFB1,SELE,TRPV5,KL,TNF,COMT,AGT,SRC,PTGER3,INS,ADRB1,SP1,SCT,ATP1B1,IL6,	KDR,ACE2,KL,AGT,ADRB1,SCT,	21	0.777778
6	NOS3,SLCO1B1,CYBA,AGTR1,KL,ADRA2B	CALM1,HIF1A,REN,NOS3,ACE2,KNG1,CAT,IFNG,POMC,CACNA2D1,CYP2E1,SELE,TNF,TGFB1,COMT,SRC,NPPA,NPY,INS,SP1,WNK4,PTH,ATP1B1,GRK4,FABP3,SCT,AGT,	ACE2,NPPA,WNK4,FABP3,SCT,AGT,	21	0.777778
6	NOS3,PSMA6,CYP11B2,IL6,CYBA,CLCNKB	NOS3,CALM1,CAT,KNG1,CYP2E1,HIF1A,REN,NPY,TNF,SELE,IFNG,SRC,COMT,TGFB1,PTH,POMC,INS,CACNA2D1,SP1,GRK4,NPPA,KDR,ACE2,ATP1B1,KL,PTGER3,IL6,	NPPA,KDR,ACE2,KL,	23	0.851852
7	NOS3,MTHFR,NPPB,SLCO1B1,FABP3,ADD1,SLC6A9	KNG1,HIF1A,NOS3,POMC,CAT,CALM1,CYP2E1,SRC,PTH,TNF,TGFB1,NPPA,IFNG,NPY,IL6,INS,TRPV5,KDR,ACE2,SELE,AGT,CACNA2D1,REN,KL,ATP1B1,SP1,AKT1,	NPPA,IL6,KDR,ACE2,AGT,KL,	21	0.777778
7	NOS3,CYP4A11,P2RY2,AGTR1,NR3C2,GSTM3,PTPN1	IFNG,ACE2,HIF1A,NPY,KNG1,CALM1,REN,PTH,CYP2E1,SELE,TGFB1,POMC,CAT,COMT,TNF,SCT,TRPV5,SP1,PTGER3,CACNA2D1,PNMT,ATP1B1,AGT,NGF,GRK4,FABP3,KDR,	ACE2,SCT,PNMT,AGT,NGF,FABP3,	21	0.777778
7	NOS3,NR3C2,CYP2J2,CYBA,TH,NEDD4L,KL	NOS3,CALM1,KNG1,HIF1A,CAT,REN,CACNA2D1,CYP2E1,ACE2,POMC,TNF,SELE,IFNG,TGFB1,SRC,NPY,COMT,IL6,AGT,INS,GRK4,WNK4,SP1,ATP1B1,AKT1,PTGER3,FABP3,	ACE2,IL6,AGT,WNK4,FABP3,	22	0.814815
7	NOS3,CYP2J2,CYP11B2,AGT,WNK1,PPARG,HSPA4	NOS3,CAT,CALM1,KNG1,TNF,CYP2E1,REN,HIF1A,IFNG,SELE,NPY,PTH,POMC,TGFB1,COMT,SRC,ACE2,CACNA2D1,INS,ATP1B1,KDR,SP1,NPPA,TRPV5,GRK4,KL,SCT,	ACE2,KDR,NPPA,KL,	23	0.851852
7	NOS3,TGFB1,VEGFA,CYP11B2,GSTM3,NR3C2,CLCNKB	KNG1,NOS3,REN,CALM1,CAT,NPY,CYP2E1,POMC,PTH,TNF,SELE,SP1,INS,COMT,FABP3,IL6,HIF1A,ACE2,CACNA2D1,PTGER3,SCT,SIRT1,EGF,ATP1B1,IFNG,PNMT,GRK4,	FABP3,IL6,ACE2,SCT,EGF,PNMT,	21	0.777778
7	NOS3,EMILIN1,FURIN,REN,CYP2J2,TGFB1,CACNA1C	REN,NOS3,PTH,KNG1,POMC,CAT,TRPV5,NPY,CYP2E1,SELE,TNF,HIF1A,COMT,SRC,KDR,KL,INS,IL6,SP1,PTGER3,SCT,ATP1B1,CALM1,AKT1,AGT,ACE2,GRK4,	KDR,KL,IL6,SCT,AGT,ACE2,	21	0.777778
7	NOS3,IL6,SCNN1B,CYP4F2,HSD3B1,IL10,SOD3	NPY,KNG1,COMT,HIF1A,PTH,CALM1,CYP2E1,REN,ACE2,POMC,PTGER3,SELE,SRC,TGFB1,SP1,IFNG,INS,TRPV5,SCT,TH,PNMT,DBH,KDR,CACNA2D1,KL,ATP1B1,NGF,	ACE2,SCT,TH,PNMT,DBH,KDR,KL,	22	0.814815
7	NOS3,PPARG,SLC7A1,CHGA,GNB3,ADD1,CYP11B2	NOS3,CAT,KNG1,HIF1A,CYP2E1,CALM1,TNF,IFNG,SELE,POMC,REN,PTH,SRC,CACNA2D1,PTGER3,IL6,TGFB1,COMT,ACE2,TRPV5,KDR,ATP1B1,NPPA,AKT1,KL,GRK4,NPY,	IL6,ACE2,KDR,NPPA,KL,	22	0.814815
7	NOS3,ADD1,PPARG,CYBA,KNG1,KLK1,ADIPOQ	KNG1,CALM1,NOS3,CAT,CYP2E1,HIF1A,REN,CACNA2D1,POMC,IFNG,NPY,ACE2,SELE,TNF,TGFB1,COMT,IL6,SRC,AGT,PTGER3,WNK4,NPPA,ATP1B1,GRK4,NPPB,SP1,PTH,	ACE2,IL6,AGT,WNK4,NPPA,NPPB,	21	0.777778
7	NOS3,PNMT,ADRA2B,MTHFR,AGTR1,KNG1,PTPN1	REN,NOS3,CAT,POMC,HIF1A,IFNG,TNF,CYP2E1,CALM1,ACE2,PTH,SELE,KNG1,TGFB1,NPPA,NPPB,TRPV5,CACNA2D1,ATF3,ATP1B1,KDR,GRK4,KL,FABP3,LHCGR,SOD3,AGT,	ACE2,NPPA,NPPB,ATF3,KDR,KL,FABP3,LHCGR,SOD3,AGT,	17	0.62963
7	NOS3,ADIPOQ,NEDD4L,GSTM3,VEGFA,SLCO1B1,ADRB2	NOS3,KNG1,NPY,CAT,CALM1,PTH,POMC,TNF,REN,SP1,SELE,IFNG,HIF1A,CYP2E1,TGFB1,COMT,CACNA2D1,INS,PNMT,SCT,ACE2,PTGER3,TRPV5,IL6,ATP1B1,NPPA,AGT,	PNMT,SCT,ACE2,IL6,NPPA,AGT,	21	0.777778
7	NOS3,SCNN1B,GUCA2B,FABP3,GSTM3,SCNN1A,TGFB1	KNG1,NOS3,CAT,HIF1A,CALM1,REN,CYP2E1,PTH,POMC,NPY,SRC,SELE,TNF,COMT,IL6,INS,TRPV5,ACE2,CACNA2D1,KDR,AGT,SP1,PTGER3,KL,ATP1B1,AKT1,IFNG,	IL6,ACE2,KDR,AGT,KL,	22	0.814815
7	NOS3,PTGER2,SCNN1A,HMOX1,HSD3B1,GSTM3,CYP19A1	CALM1,KNG1,NOS3,HIF1A,IFNG,CAT,GRK4,NPY,CYP2E1,ACE2,SELE,TGFB1,REN,CACNA2D1,TNF,COMT,SRC,PTGER3,INS,ADRB1,SP1,TRPV5,KDR,ATP1B1,AGT,IL6,NPPA,	ACE2,ADRB1,KDR,AGT,IL6,	22	0.814815
7	NOS3,CYP2J2,PPARG,HSPA4,VEGFA,BDKRB2,ACE2	NOS3,POMC,PTH,REN,KNG1,NPY,CAT,TNF,CYP2E1,SCT,SELE,TRPV5,IFNG,COMT,IL6,INS,SP1,TGFB1,NGF,CALM1,LHCGR,NPPA,FABP3,PNMT,ATP1B1,ADD1,CACNA2D1,	SCT,IL6,NGF,LHCGR,NPPA,FABP3,PNMT,ADD1,	19	0.703704
7	NOS3,PTK2B,REN,KLK1,WNK4,CYP19A1,P2RY2	REN,NOS3,CAT,KNG1,CYP2E1,HIF1A,CALM1,NPY,IFNG,SELE,TNF,TGFB1,POMC,COMT,ACE2,SP1,GRK4,INS,IL6,ATP1B1,AGT,PTGER3,SRC,PTH,SCT,NGF,FABP3,	ACE2,IL6,AGT,SCT,NGF,FABP3,	21	0.777778
7	NOS3,MTHFR,NPPB,CYP4F2,HSPA4,CALCA,HMOX1	NOS3,KNG1,CALM1,CAT,POMC,CYP2E1,IFNG,HIF1A,TNF,SELE,PTH,TGFB1,SRC,NPPA,REN,NPY,CACNA2D1,TRPV5,ACE2,INS,AGT,KDR,SP1,ATP1B1,GRK4,KL,FABP3,	NPPA,ACE2,AGT,KDR,KL,	22	0.814815
7	NOS3,RNLS,GRK4,FABP3,VEGFA,PNMT,CYP19A1	NOS3,TNF,KNG1,CAT,POMC,ATF3,REN,CYP2E1,IFNG,PTH,CALM1,SELE,INS,CACNA2D1,HIF1A,IL6,ACE2,TGFB1,SLC7A1,NPPA,SP1,LHCGR,ATP1B1,TRPV5,AGT,GDF15,TP53,	ATF3,IL6,ACE2,SLC7A1,NPPA,LHCGR,AGT,GDF15,	19	0.703704
7	NOS3,KLKB1,P2RY2,ADIPOQ,VEGFA,ADRA2B,PTK2B	NOS3,CAT,CALM1,KNG1,CYP2E1,REN,TNF,CACNA2D1,IFNG,POMC,SELE,ACE2,COMT,HIF1A,TGFB1,SP1,NPY,PTH,IL6,WNK4,ATP1B1,NPPA,GRK4,AGT,SCT,ATF3,NGF,	ACE2,IL6,WNK4,NPPA,AGT,SCT,ATF3,	20	0.740741
7	NOS3,PTPN1,TGFB1,CYP11B2,WNK4,PSMA6,KL	NOS3,KNG1,CAT,CYP2E1,TNF,CALM1,HIF1A,REN,SELE,NPY,POMC,COMT,IL6,SP1,ACE2,PTGER3,ATP1B1,GRK4,NPPA,FABP3,IFNG,PTH,AGT,LHCGR,EGF,GNAS,SRC,	IL6,ACE2,NPPA,FABP3,AGT,LHCGR,EGF,GNAS,	19	0.703704
7	NOS3,ATP1B1,ADRB1,ADD1,GNB3,TGFB1,SLC6A9	KNG1,NOS3,CALM1,CAT,CYP2E1,HIF1A,NPY,REN,COMT,PTH,SRC,POMC,TNF,TRPV5,INS,IL6,CACNA2D1,GRK4,SP1,AGT,PTGER3,ACE2,KDR,NPPA,KL,FABP3,SCT,	IL6,AGT,ACE2,KDR,NPPA,KL,FABP3,	20	0.740741
7	NOS3,HMOX1,KNG1,ADIPOQ,ALDH2,KLKB1,SLC7A1	HIF1A,CALM1,KNG1,REN,NPY,ACE2,IFNG,CACNA2D1,TGFB1,POMC,SRC,SELE,PTGER3,NOS3,AGT,TNF,NGF,WNK4,GRK4,IL6,ATP1B1,NPPB,NPPA,DBH,PTH,TH,ELN,	ACE2,AGT,NGF,WNK4,IL6,NPPB,NPPA,DBH,TH,	18	0.666667
7	NOS3,FABP3,NPR1,GNB3,FURIN,CYP11B2,NR3C2	NOS3,CAT,KNG1,CALM1,CYP2E1,IFNG,REN,TNF,SRC,SELE,NPY,PTH,COMT,HIF1A,INS,CACNA2D1,POMC,ACE2,TRPV5,IL6,SP1,PTGER3,KDR,AKT1,ATP1B1,GRK4,KL,	ACE2,IL6,KDR,	24	0.888889
7	NOS3,KNG1,CYP19A1,SLCO1B1,ADIPOQ,BDKRB2,CYP2J2	NOS3,REN,HIF1A,KNG1,CAT,PTH,POMC,CALM1,NPY,IFNG,SELE,TGFB1,SRC,TNF,CYP2E1,ACE2,COMT,TRPV5,SCT,IL6,CACNA2D1,KDR,AGT,NPPA,ATP1B1,KL,INS,	ACE2,SCT,IL6,KDR,AGT,NPPA,KL,	20	0.740741
7	NOS3,ADRA2B,SCNN1B,RNLS,IL10,CHGA,GDF15	NOS3,CAT,KNG1,HIF1A,CYP2E1,REN,POMC,CALM1,SRC,IFNG,SELE,INS,COMT,PTH,KDR,ACE2,TGFB1,KL,CACNA2D1,TRPV5,NPPA,AGT,ATP1B1,SP1,TNF,AKT1,GRK4,	KDR,ACE2,KL,NPPA,AGT,	22	0.814815
7	NOS3,NEDD4L,MTHFR,PSMA6,KLKB1,KL,PTGER2	CALM1,KNG1,NOS3,HIF1A,CAT,CYP2E1,GRK4,ACE2,CACNA2D1,IFNG,REN,SELE,NPY,TNF,TGFB1,PTGER3,SRC,IL6,ADRB1,AGT,INS,WNK4,ATP1B1,SP1,FABP3,NPPA,AKT1,	ACE2,IL6,ADRB1,AGT,WNK4,FABP3,NPPA,	20	0.740741
7	NOS3,CYBA,KNG1,ATP1A1,PTPN1,BDKRB2,PSMA6	NOS3,CAT,REN,KNG1,PTH,CYP2E1,HIF1A,NPY,POMC,CALM1,TNF,IFNG,TGFB1,COMT,SCT,SELE,TRPV5,SP1,ACE2,CACNA2D1,IL6,NPPB,AGT,NGF,NPPA,PNMT,GRK4,	SCT,ACE2,IL6,NPPB,AGT,NGF,NPPA,PNMT,	19	0.703704
7	NOS3,TGFB1,TH,EMILIN1,SCNN1B,FURIN,CYP19A1	KNG1,NOS3,CAT,CYP2E1,REN,CALM1,POMC,PTH,SELE,TNF,SRC,NPY,COMT,HIF1A,IL6,TRPV5,INS,CACNA2D1,ACE2,SP1,KDR,ATP1B1,NPPA,PTGER3,IFNG,KL,AGT,	IL6,ACE2,KDR,NPPA,KL,AGT,	21	0.777778
7	NOS3,NR3C2,ADRB2,REN,HMOX1,TGFB1,ADRA2B	REN,NOS3,CAT,KNG1,CYP2E1,HIF1A,CALM1,PTH,POMC,SELE,ACE2,COMT,TNF,SRC,IFNG,CACNA2D1,INS,TRPV5,SP1,AGT,NPY,KDR,ATP1B1,SCT,KL,IL6,FABP3,	ACE2,AGT,KDR,SCT,KL,IL6,FABP3,	20	0.740741
7	NOS3,KLKB1,PTK2B,TH,IL10,FBN1,RNLS	KNG1,CALM1,NOS3,CAT,CYP2E1,REN,CACNA2D1,HIF1A,POMC,SELE,ACE2,IFNG,TNF,NPY,COMT,WNK4,AGT,ATP1B1,GRK4,NPPA,SP1,IL6,INS,SRC,PTGER3,FABP3,PTH,	ACE2,WNK4,AGT,NPPA,IL6,FABP3,	21	0.777778
7	NOS3,CLCNKB,NEDD4L,CYBA,HSPA4,NR3C2,FURIN	NOS3,KNG1,CAT,IFNG,REN,CYP2E1,CALM1,POMC,TNF,SELE,PTH,NPY,COMT,SRC,ACE2,INS,IL6,SP1,CACNA2D1,PTGER3,ATP1B1,AGT,GRK4,TRPV5,KDR,AKT1,TGFB1,	ACE2,IL6,AGT,KDR,	23	0.851852
